# Supplementary material for: Design principles for social-ecological research at the landscape scale applied to western Rwanda
Source: PLoS One. 2025 Aug 22;20(8):e0330704. doi: 10.1371/journal.pone.0330704 (PMC12373253; doi:10.1371/journal.pone.0330704)
Supplement: S1 Data — (ZIP) [file pone.0330704.s001.zip]

Archive with 24 entries (23 files):
- data/
- data/parks.cpg
- data/parks.dbf
- data/parks.prj
- data/parks.sbn
- data/parks.sbx
- data/parks.shp
- data/parks.shp.xml
- data/parks.shx
- data/RWA_adm4_UTM.cpg
- data/RWA_adm4_UTM.dbf
- data/RWA_adm4_UTM.prj
- data/RWA_adm4_UTM.qix
- data/RWA_adm4_UTM.shp
- data/RWA_adm4_UTM.shp.xml
- data/RWA_adm4_UTM.shx
- data/RWA_adm5_UTM.cpg
- data/RWA_adm5_UTM.dbf
- data/RWA_adm5_UTM.prj
- data/RWA_adm5_UTM.qix
- data/RWA_adm5_UTM.shp
- data/RWA_adm5_UTM.shp.xml
- data/RWA_adm5_UTM.shx
- data/baumann-etal_inputVariables.xlsx
