# Supplementary material for: Design principles for social-ecological research at the landscape scale applied to western Rwanda
Source: PLoS One. 2025 Aug 22;20(8):e0330704. doi: 10.1371/journal.pone.0330704 (PMC12373253; doi:10.1371/journal.pone.0330704)
Supplement: S1 Data — (ZIP) [file pone.0330704.s001.zip › data/parks.shp.xml]

<?xml version="1.0" encoding="UTF-8"?>
<metadata xml:lang="en"><Esri><CreaDate>20240228</CreaDate><CreaTime>15070300</CreaTime><ArcGISFormat>1.0</ArcGISFormat><SyncOnce>FALSE</SyncOnce><DataProperties><itemProps><itemName Sync="TRUE">parks</itemName><imsContentType Sync="TRUE">002</imsContentType><itemSize Sync="TRUE">0.000</itemSize><itemLocation><linkage Sync="TRUE">file://\\fs.adint.dir\ethiopia\Rwanda\Layers for clustering\park and districts\parks.shp</linkage><protocol Sync="TRUE">Local Area Network</protocol></itemLocation></itemProps><coordRef><type Sync="TRUE">Projected</type><geogcsn Sync="TRUE">GCS_WGS_1984</geogcsn><csUnits Sync="TRUE">Linear Unit: Meter (1.000000)</csUnits><projcsn Sync="TRUE">WGS_1984_UTM_Zone_35S</projcsn><peXml Sync="TRUE">&lt;ProjectedCoordinateSystem xsi:type='typens:ProjectedCoordinateSystem' xmlns:xsi='http://www.w3.org/2001/XMLSchema-instance' xmlns:xs='http://www.w3.org/2001/XMLSchema' xmlns:typens='http://www.esri.com/schemas/ArcGIS/3.2.0'&gt;&lt;WKT&gt;PROJCS[&amp;quot;WGS_1984_UTM_Zone_35S&amp;quot;,GEOGCS[&amp;quot;GCS_WGS_1984&amp;quot;,DATUM[&amp;quot;D_WGS_1984&amp;quot;,SPHEROID[&amp;quot;WGS_1984&amp;quot;,6378137.0,298.257223563]],PRIMEM[&amp;quot;Greenwich&amp;quot;,0.0],UNIT[&amp;quot;Degree&amp;quot;,0.0174532925199433]],PROJECTION[&amp;quot;Transverse_Mercator&amp;quot;],PARAMETER[&amp;quot;False_Easting&amp;quot;,500000.0],PARAMETER[&amp;quot;False_Northing&amp;quot;,10000000.0],PARAMETER[&amp;quot;Central_Meridian&amp;quot;,27.0],PARAMETER[&amp;quot;Scale_Factor&amp;quot;,0.9996],PARAMETER[&amp;quot;Latitude_Of_Origin&amp;quot;,0.0],UNIT[&amp;quot;Meter&amp;quot;,1.0],AUTHORITY[&amp;quot;EPSG&amp;quot;,32735]]&lt;/WKT&gt;&lt;XOrigin&gt;-5120900&lt;/XOrigin&gt;&lt;YOrigin&gt;1900&lt;/YOrigin&gt;&lt;XYScale&gt;450445547.3910538&lt;/XYScale&gt;&lt;ZOrigin&gt;-100000&lt;/ZOrigin&gt;&lt;ZScale&gt;10000&lt;/ZScale&gt;&lt;MOrigin&gt;-100000&lt;/MOrigin&gt;&lt;MScale&gt;10000&lt;/MScale&gt;&lt;XYTolerance&gt;0.001&lt;/XYTolerance&gt;&lt;ZTolerance&gt;0.001&lt;/ZTolerance&gt;&lt;MTolerance&gt;0.001&lt;/MTolerance&gt;&lt;HighPrecision&gt;true&lt;/HighPrecision&gt;&lt;WKID&gt;32735&lt;/WKID&gt;&lt;LatestWKID&gt;32735&lt;/LatestWKID&gt;&lt;/ProjectedCoordinateSystem&gt;</peXml></coordRef><lineage><Process ToolSource="c:\program files\arcgis\pro\Resources\ArcToolbox\toolboxes\Conversion Tools.tbx\ExportFeatures" Date="20240228" Time="150704">ExportFeatures GishwatiMukura_NP_UTM "Y:\Rwanda\Layers for clustering\park and districts\parks.shp" # NOT_USE_ALIAS "WDPAID "WDPAID" true true false 24 Double 15 23,First,#,GishwatiMukura_NP_UTM,WDPAID,-1,-1;WDPA_PID "WDPA_PID" true true false 52 Text 0 0,First,#,GishwatiMukura_NP_UTM,WDPA_PID,0,51;PA_DEF "PA_DEF" true true false 20 Text 0 0,First,#,GishwatiMukura_NP_UTM,PA_DEF,0,19;NAME "NAME" true true false 254 Text 0 0,First,#,GishwatiMukura_NP_UTM,NAME,0,253;ORIG_NAME "ORIG_NAME" true true false 254 Text 0 0,First,#,GishwatiMukura_NP_UTM,ORIG_NAME,0,253;DESIG "DESIG" true true false 254 Text 0 0,First,#,GishwatiMukura_NP_UTM,DESIG,0,253;DESIG_ENG "DESIG_ENG" true true false 254 Text 0 0,First,#,GishwatiMukura_NP_UTM,DESIG_ENG,0,253;DESIG_TYPE "DESIG_TYPE" true true false 20 Text 0 0,First,#,GishwatiMukura_NP_UTM,DESIG_TYPE,0,19;IUCN_CAT "IUCN_CAT" true true false 20 Text 0 0,First,#,GishwatiMukura_NP_UTM,IUCN_CAT,0,19;INT_CRIT "INT_CRIT" true true false 100 Text 0 0,First,#,GishwatiMukura_NP_UTM,INT_CRIT,0,99;MARINE "MARINE" true true false 20 Text 0 0,First,#,GishwatiMukura_NP_UTM,MARINE,0,19;REP_M_AREA "REP_M_AREA" true true false 24 Double 15 23,First,#,GishwatiMukura_NP_UTM,REP_M_AREA,-1,-1;GIS_M_AREA "GIS_M_AREA" true true false 24 Double 15 23,First,#,GishwatiMukura_NP_UTM,GIS_M_AREA,-1,-1;REP_AREA "REP_AREA" true true false 24 Double 15 23,First,#,GishwatiMukura_NP_UTM,REP_AREA,-1,-1;GIS_AREA "GIS_AREA" true true false 24 Double 15 23,First,#,GishwatiMukura_NP_UTM,GIS_AREA,-1,-1;NO_TAKE "NO_TAKE" true true false 50 Text 0 0,First,#,GishwatiMukura_NP_UTM,NO_TAKE,0,49;NO_TK_AREA "NO_TK_AREA" true true false 24 Double 15 23,First,#,GishwatiMukura_NP_UTM,NO_TK_AREA,-1,-1;STATUS "STATUS" true true false 100 Text 0 0,First,#,GishwatiMukura_NP_UTM,STATUS,0,99;STATUS_YR "STATUS_YR" true true false 9 Long 0 9,First,#,GishwatiMukura_NP_UTM,STATUS_YR,-1,-1;GOV_TYPE "GOV_TYPE" true true false 254 Text 0 0,First,#,GishwatiMukura_NP_UTM,GOV_TYPE,0,253;OWN_TYPE "OWN_TYPE" true true false 254 Text 0 0,First,#,GishwatiMukura_NP_UTM,OWN_TYPE,0,253;MANG_AUTH "MANG_AUTH" true true false 254 Text 0 0,First,#,GishwatiMukura_NP_UTM,MANG_AUTH,0,253;MANG_PLAN "MANG_PLAN" true true false 254 Text 0 0,First,#,GishwatiMukura_NP_UTM,MANG_PLAN,0,253;VERIF "VERIF" true true false 20 Text 0 0,First,#,GishwatiMukura_NP_UTM,VERIF,0,19;METADATAID "METADATAID" true true false 9 Long 0 9,First,#,GishwatiMukura_NP_UTM,METADATAID,-1,-1;SUB_LOC "SUB_LOC" true true false 100 Text 0 0,First,#,GishwatiMukura_NP_UTM,SUB_LOC,0,99;PARENT_ISO "PARENT_ISO" true true false 50 Text 0 0,First,#,GishwatiMukura_NP_UTM,PARENT_ISO,0,49;ISO3 "ISO3" true true false 50 Text 0 0,First,#,GishwatiMukura_NP_UTM,ISO3,0,49;SUPP_INFO "SUPP_INFO" true true false 254 Text 0 0,First,#,GishwatiMukura_NP_UTM,SUPP_INFO,0,253;CONS_OBJ "CONS_OBJ" true true false 100 Text 0 0,First,#,GishwatiMukura_NP_UTM,CONS_OBJ,0,99" #</Process></lineage></DataProperties><SyncDate>20240228</SyncDate><SyncTime>15070300</SyncTime><ModDate>20240228</ModDate><ModTime>15070300</ModTime></Esri><dataIdInfo><envirDesc Sync="TRUE">Microsoft Windows 10 Version 10.0 (Build 19045) ; Esri ArcGIS 13.2.2.49743</envirDesc><dataLang><languageCode value="eng" Sync="TRUE"></languageCode><countryCode value="USA" Sync="TRUE"></countryCode></dataLang><idCitation><resTitle Sync="TRUE">parks</resTitle><presForm><PresFormCd value="005" Sync="TRUE"></PresFormCd></presForm></idCitation><spatRpType><SpatRepTypCd value="001" Sync="TRUE"></SpatRepTypCd></spatRpType></dataIdInfo><mdLang><languageCode value="eng" Sync="TRUE"></languageCode><countryCode value="USA" Sync="TRUE"></countryCode></mdLang><mdChar><CharSetCd value="004" Sync="TRUE"></CharSetCd></mdChar><distInfo><distFormat><formatName Sync="TRUE">Shapefile</formatName></distFormat><distTranOps><transSize Sync="TRUE">0.000</transSize></distTranOps></distInfo><mdHrLv><ScopeCd value="005" Sync="TRUE"></ScopeCd></mdHrLv><mdHrLvName Sync="TRUE">dataset</mdHrLvName><refSysInfo><RefSystem><refSysID><identCode code="32735" Sync="TRUE"></identCode><idCodeSpace Sync="TRUE">EPSG</idCodeSpace><idVersion Sync="TRUE">9.8.8(3.0.1)</idVersion></refSysID></RefSystem></refSysInfo><spatRepInfo><VectSpatRep><geometObjs Name="parks"><geoObjTyp><GeoObjTypCd value="002" Sync="TRUE"></GeoObjTypCd></geoObjTyp><geoObjCnt Sync="TRUE">0</geoObjCnt></geometObjs><topLvl><TopoLevCd value="001" Sync="TRUE"></TopoLevCd></topLvl></VectSpatRep></spatRepInfo><spdoinfo><ptvctinf><esriterm Name="parks"><efeatyp Sync="TRUE">Simple</efeatyp><efeageom code="4" Sync="TRUE"></efeageom><esritopo Sync="TRUE">FALSE</esritopo><efeacnt Sync="TRUE">0</efeacnt><spindex Sync="TRUE">FALSE</spindex><linrefer Sync="TRUE">FALSE</linrefer></esriterm></ptvctinf></spdoinfo><eainfo><detailed Name="parks"><enttyp><enttypl Sync="TRUE">parks</enttypl><enttypt Sync="TRUE">Feature Class</enttypt><enttypc Sync="TRUE">0</enttypc></enttyp><attr><attrlabl Sync="TRUE">FID</attrlabl><attalias Sync="TRUE">FID</attalias><attrtype Sync="TRUE">OID</attrtype><attwidth Sync="TRUE">4</attwidth><atprecis Sync="TRUE">0</atprecis><attscale Sync="TRUE">0</attscale><attrdef Sync="TRUE">Internal feature number.</attrdef><attrdefs Sync="TRUE">Esri</attrdefs><attrdomv><udom Sync="TRUE">Sequential unique whole numbers that are automatically generated.</udom></attrdomv></attr><attr><attrlabl Sync="TRUE">Shape</attrlabl><attalias Sync="TRUE">Shape</attalias><attrtype Sync="TRUE">Geometry</attrtype><attwidth Sync="TRUE">0</attwidth><atprecis Sync="TRUE">0</atprecis><attscale Sync="TRUE">0</attscale><attrdef Sync="TRUE">Feature geometry.</attrdef><attrdefs Sync="TRUE">Esri</attrdefs><attrdomv><udom Sync="TRUE">Coordinates defining the features.</udom></attrdomv></attr><attr><attrlabl Sync="TRUE">WDPAID</attrlabl><attalias Sync="TRUE">WDPAID</attalias><attrtype Sync="TRUE">Double</attrtype><attwidth Sync="TRUE">19</attwidth><atprecis Sync="TRUE">18</atprecis><attscale Sync="TRUE">15</attscale></attr><attr><attrlabl Sync="TRUE">WDPA_PID</attrlabl><attalias Sync="TRUE">WDPA_PID</attalias><attrtype Sync="TRUE">String</attrtype><attwidth Sync="TRUE">52</attwidth><atprecis Sync="TRUE">0</atprecis><attscale Sync="TRUE">0</attscale></attr><attr><attrlabl Sync="TRUE">PA_DEF</attrlabl><attalias Sync="TRUE">PA_DEF</attalias><attrtype Sync="TRUE">String</attrtype><attwidth Sync="TRUE">20</attwidth><atprecis Sync="TRUE">0</atprecis><attscale Sync="TRUE">0</attscale></attr><attr><attrlabl Sync="TRUE">NAME</attrlabl><attalias Sync="TRUE">NAME</attalias><attrtype Sync="TRUE">String</attrtype><attwidth Sync="TRUE">254</attwidth><atprecis Sync="TRUE">0</atprecis><attscale Sync="TRUE">0</attscale></attr><attr><attrlabl Sync="TRUE">ORIG_NAME</attrlabl><attalias Sync="TRUE">ORIG_NAME</attalias><attrtype Sync="TRUE">String</attrtype><attwidth Sync="TRUE">254</attwidth><atprecis Sync="TRUE">0</atprecis><attscale Sync="TRUE">0</attscale></attr><attr><attrlabl Sync="TRUE">DESIG</attrlabl><attalias Sync="TRUE">DESIG</attalias><attrtype Sync="TRUE">String</attrtype><attwidth Sync="TRUE">254</attwidth><atprecis Sync="TRUE">0</atprecis><attscale Sync="TRUE">0</attscale></attr><attr><attrlabl Sync="TRUE">DESIG_ENG</attrlabl><attalias Sync="TRUE">DESIG_ENG</attalias><attrtype Sync="TRUE">String</attrtype><attwidth Sync="TRUE">254</attwidth><atprecis Sync="TRUE">0</atprecis><attscale Sync="TRUE">0</attscale></attr><attr><attrlabl Sync="TRUE">DESIG_TYPE</attrlabl><attalias Sync="TRUE">DESIG_TYPE</attalias><attrtype Sync="TRUE">String</attrtype><attwidth Sync="TRUE">20</attwidth><atprecis Sync="TRUE">0</atprecis><attscale Sync="TRUE">0</attscale></attr><attr><attrlabl Sync="TRUE">IUCN_CAT</attrlabl><attalias Sync="TRUE">IUCN_CAT</attalias><attrtype Sync="TRUE">String</attrtype><attwidth Sync="TRUE">20</attwidth><atprecis Sync="TRUE">0</atprecis><attscale Sync="TRUE">0</attscale></attr><attr><attrlabl Sync="TRUE">INT_CRIT</attrlabl><attalias Sync="TRUE">INT_CRIT</attalias><attrtype Sync="TRUE">String</attrtype><attwidth Sync="TRUE">100</attwidth><atprecis Sync="TRUE">0</atprecis><attscale Sync="TRUE">0</attscale></attr><attr><attrlabl Sync="TRUE">MARINE</attrlabl><attalias Sync="TRUE">MARINE</attalias><attrtype Sync="TRUE">String</attrtype><attwidth Sync="TRUE">20</attwidth><atprecis Sync="TRUE">0</atprecis><attscale Sync="TRUE">0</attscale></attr><attr><attrlabl Sync="TRUE">REP_M_AREA</attrlabl><attalias Sync="TRUE">REP_M_AREA</attalias><attrtype Sync="TRUE">Double</attrtype><attwidth Sync="TRUE">19</attwidth><atprecis Sync="TRUE">18</atprecis><attscale Sync="TRUE">15</attscale></attr><attr><attrlabl Sync="TRUE">GIS_M_AREA</attrlabl><attalias Sync="TRUE">GIS_M_AREA</attalias><attrtype Sync="TRUE">Double</attrtype><attwidth Sync="TRUE">19</attwidth><atprecis Sync="TRUE">18</atprecis><attscale Sync="TRUE">15</attscale></attr><attr><attrlabl Sync="TRUE">REP_AREA</attrlabl><attalias Sync="TRUE">REP_AREA</attalias><attrtype Sync="TRUE">Double</attrtype><attwidth Sync="TRUE">19</attwidth><atprecis Sync="TRUE">18</atprecis><attscale Sync="TRUE">15</attscale></attr><attr><attrlabl Sync="TRUE">GIS_AREA</attrlabl><attalias Sync="TRUE">GIS_AREA</attalias><attrtype Sync="TRUE">Double</attrtype><attwidth Sync="TRUE">19</attwidth><atprecis Sync="TRUE">18</atprecis><attscale Sync="TRUE">15</attscale></attr><attr><attrlabl Sync="TRUE">NO_TAKE</attrlabl><attalias Sync="TRUE">NO_TAKE</attalias><attrtype Sync="TRUE">String</attrtype><attwidth Sync="TRUE">50</attwidth><atprecis Sync="TRUE">0</atprecis><attscale Sync="TRUE">0</attscale></attr><attr><attrlabl Sync="TRUE">NO_TK_AREA</attrlabl><attalias Sync="TRUE">NO_TK_AREA</attalias><attrtype Sync="TRUE">Double</attrtype><attwidth Sync="TRUE">19</attwidth><atprecis Sync="TRUE">18</atprecis><attscale Sync="TRUE">15</attscale></attr><attr><attrlabl Sync="TRUE">STATUS</attrlabl><attalias Sync="TRUE">STATUS</attalias><attrtype Sync="TRUE">String</attrtype><attwidth Sync="TRUE">100</attwidth><atprecis Sync="TRUE">0</atprecis><attscale Sync="TRUE">0</attscale></attr><attr><attrlabl Sync="TRUE">STATUS_YR</attrlabl><attalias Sync="TRUE">STATUS_YR</attalias><attrtype Sync="TRUE">Integer</attrtype><attwidth Sync="TRUE">9</attwidth><atprecis Sync="TRUE">9</atprecis><attscale Sync="TRUE">0</attscale></attr><attr><attrlabl Sync="TRUE">GOV_TYPE</attrlabl><attalias Sync="TRUE">GOV_TYPE</attalias><attrtype Sync="TRUE">String</attrtype><attwidth Sync="TRUE">254</attwidth><atprecis Sync="TRUE">0</atprecis><attscale Sync="TRUE">0</attscale></attr><attr><attrlabl Sync="TRUE">OWN_TYPE</attrlabl><attalias Sync="TRUE">OWN_TYPE</attalias><attrtype Sync="TRUE">String</attrtype><attwidth Sync="TRUE">254</attwidth><atprecis Sync="TRUE">0</atprecis><attscale Sync="TRUE">0</attscale></attr><attr><attrlabl Sync="TRUE">MANG_AUTH</attrlabl><attalias Sync="TRUE">MANG_AUTH</attalias><attrtype Sync="TRUE">String</attrtype><attwidth Sync="TRUE">254</attwidth><atprecis Sync="TRUE">0</atprecis><attscale Sync="TRUE">0</attscale></attr><attr><attrlabl Sync="TRUE">MANG_PLAN</attrlabl><attalias Sync="TRUE">MANG_PLAN</attalias><attrtype Sync="TRUE">String</attrtype><attwidth Sync="TRUE">254</attwidth><atprecis Sync="TRUE">0</atprecis><attscale Sync="TRUE">0</attscale></attr><attr><attrlabl Sync="TRUE">VERIF</attrlabl><attalias Sync="TRUE">VERIF</attalias><attrtype Sync="TRUE">String</attrtype><attwidth Sync="TRUE">20</attwidth><atprecis Sync="TRUE">0</atprecis><attscale Sync="TRUE">0</attscale></attr><attr><attrlabl Sync="TRUE">METADATAID</attrlabl><attalias Sync="TRUE">METADATAID</attalias><attrtype Sync="TRUE">Integer</attrtype><attwidth Sync="TRUE">9</attwidth><atprecis Sync="TRUE">9</atprecis><attscale Sync="TRUE">0</attscale></attr><attr><attrlabl Sync="TRUE">SUB_LOC</attrlabl><attalias Sync="TRUE">SUB_LOC</attalias><attrtype Sync="TRUE">String</attrtype><attwidth Sync="TRUE">100</attwidth><atprecis Sync="TRUE">0</atprecis><attscale Sync="TRUE">0</attscale></attr><attr><attrlabl Sync="TRUE">PARENT_ISO</attrlabl><attalias Sync="TRUE">PARENT_ISO</attalias><attrtype Sync="TRUE">String</attrtype><attwidth Sync="TRUE">50</attwidth><atprecis Sync="TRUE">0</atprecis><attscale Sync="TRUE">0</attscale></attr><attr><attrlabl Sync="TRUE">ISO3</attrlabl><attalias Sync="TRUE">ISO3</attalias><attrtype Sync="TRUE">String</attrtype><attwidth Sync="TRUE">50</attwidth><atprecis Sync="TRUE">0</atprecis><attscale Sync="TRUE">0</attscale></attr><attr><attrlabl Sync="TRUE">SUPP_INFO</attrlabl><attalias Sync="TRUE">SUPP_INFO</attalias><attrtype Sync="TRUE">String</attrtype><attwidth Sync="TRUE">254</attwidth><atprecis Sync="TRUE">0</atprecis><attscale Sync="TRUE">0</attscale></attr><attr><attrlabl Sync="TRUE">CONS_OBJ</attrlabl><attalias Sync="TRUE">CONS_OBJ</attalias><attrtype Sync="TRUE">String</attrtype><attwidth Sync="TRUE">100</attwidth><atprecis Sync="TRUE">0</atprecis><attscale Sync="TRUE">0</attscale></attr></detailed></eainfo><mdDateSt Sync="TRUE">20240228</mdDateSt></metadata>
