# Supplementary material for: Design principles for social-ecological research at the landscape scale applied to western Rwanda
Source: PLoS One. 2025 Aug 22;20(8):e0330704. doi: 10.1371/journal.pone.0330704 (PMC12373253; doi:10.1371/journal.pone.0330704)
Supplement: S1 Data — (ZIP) [file pone.0330704.s001.zip › data/RWA_adm4_UTM.shp.xml]

<?xml version="1.0" encoding="UTF-8"?>
<metadata xml:lang="en"><Esri><CreaDate>20240226</CreaDate><CreaTime>16475900</CreaTime><ArcGISFormat>1.0</ArcGISFormat><SyncOnce>FALSE</SyncOnce><DataProperties><lineage><Process ToolSource="c:\program files\arcgis\pro\Resources\ArcToolbox\toolboxes\Data Management Tools.tbx\UpdateSchema" Date="20240226" Time="164759">UpdateSchema "CIMDATA=&lt;CIMStandardDataConnection xsi:type='typens:CIMStandardDataConnection' xmlns:xsi='http://www.w3.org/2001/XMLSchema-instance' xmlns:xs='http://www.w3.org/2001/XMLSchema' xmlns:typens='http://www.esri.com/schemas/ArcGIS/3.1.0'&gt;&lt;WorkspaceConnectionString&gt;DATABASE=Y:\Rwanda\Ping\Spatial Data&lt;/WorkspaceConnectionString&gt;&lt;WorkspaceFactory&gt;Shapefile&lt;/WorkspaceFactory&gt;&lt;Dataset&gt;RWA_adm4_SA_UTM.shp&lt;/Dataset&gt;&lt;DatasetType&gt;esriDTFeatureClass&lt;/DatasetType&gt;&lt;/CIMStandardDataConnection&gt;" &lt;operationSequence&gt;&lt;workflow&gt;&lt;AddField&gt;&lt;field_name&gt;Area_Ha&lt;/field_name&gt;&lt;field_type&gt;FLOAT&lt;/field_type&gt;&lt;field_is_nullable&gt;False&lt;/field_is_nullable&gt;&lt;field_is_required&gt;False&lt;/field_is_required&gt;&lt;/AddField&gt;&lt;/workflow&gt;&lt;/operationSequence&gt;</Process><Process ToolSource="c:\program files\arcgis\pro\Resources\ArcToolbox\toolboxes\Data Management Tools.tbx\CalculateGeometryAttributes" Date="20240226" Time="164828">CalculateGeometryAttributes RWA_adm4_SA_UTM "Area_Ha AREA" # Hectares PROJCS["WGS_1984_UTM_Zone_35S",GEOGCS["GCS_WGS_1984",DATUM["D_WGS_1984",SPHEROID["WGS_1984",6378137.0,298.257223563]],PRIMEM["Greenwich",0.0],UNIT["Degree",0.0174532925199433]],PROJECTION["Transverse_Mercator"],PARAMETER["False_Easting",500000.0],PARAMETER["False_Northing",10000000.0],PARAMETER["Central_Meridian",27.0],PARAMETER["Scale_Factor",0.9996],PARAMETER["Latitude_Of_Origin",0.0],UNIT["Meter",1.0]] "Same as input"</Process><Process ToolSource="c:\program files\arcgis\pro\Resources\ArcToolbox\toolboxes\Conversion Tools.tbx\ExportFeatures" Date="20240227" Time="135329">ExportFeatures RWA_adm4_SA_UTM "Y:\Rwanda\Layers for clustering 2\RWA_adm4_UTM.shp" # NOT_USE_ALIAS "ID_0 "ID_0" true true false 10 Long 0 10,First,#,RWA_adm4_SA_UTM,ID_0,-1,-1;ISO "ISO" true true false 3 Text 0 0,First,#,RWA_adm4_SA_UTM,ISO,0,2;NAME_0 "NAME_0" true true false 75 Text 0 0,First,#,RWA_adm4_SA_UTM,NAME_0,0,74;ID_1 "ID_1" true true false 10 Long 0 10,First,#,RWA_adm4_SA_UTM,ID_1,-1,-1;NAME_1 "NAME_1" true true false 75 Text 0 0,First,#,RWA_adm4_SA_UTM,NAME_1,0,74;ID_2 "ID_2" true true false 10 Long 0 10,First,#,RWA_adm4_SA_UTM,ID_2,-1,-1;NAME_2 "NAME_2" true true false 75 Text 0 0,First,#,RWA_adm4_SA_UTM,NAME_2,0,74;ID_3 "ID_3" true true false 10 Long 0 10,First,#,RWA_adm4_SA_UTM,ID_3,-1,-1;NAME_3 "NAME_3" true true false 75 Text 0 0,First,#,RWA_adm4_SA_UTM,NAME_3,0,74;ID_4 "ID_4" true true false 10 Long 0 10,First,#,RWA_adm4_SA_UTM,ID_4,-1,-1;NAME_4 "NAME_4" true true false 100 Text 0 0,First,#,RWA_adm4_SA_UTM,NAME_4,0,99;VARNAME_4 "VARNAME_4" true true false 100 Text 0 0,First,#,RWA_adm4_SA_UTM,VARNAME_4,0,99;TYPE_4 "TYPE_4" true true false 35 Text 0 0,First,#,RWA_adm4_SA_UTM,TYPE_4,0,34;ENGTYPE_4 "ENGTYPE_4" true true false 35 Text 0 0,First,#,RWA_adm4_SA_UTM,ENGTYPE_4,0,34;ID_45 "ID_45" true true false 10 Long 0 10,First,#,RWA_adm4_SA_UTM,ID_45,-1,-1;NAME_45 "NAME_45" true true false 254 Text 0 0,First,#,RWA_adm4_SA_UTM,NAME_45,0,253;VARNAME_45 "VARNAME_45" true true false 254 Text 0 0,First,#,RWA_adm4_SA_UTM,VARNAME_45,0,253;TYPE_45 "TYPE_45" true true false 254 Text 0 0,First,#,RWA_adm4_SA_UTM,TYPE_45,0,253;Restr2010 "Restr2010" true true false 10 Long 0 10,First,#,RWA_adm4_SA_UTM,Restr2010,-1,-1;Restr2014 "Restr2014" true true false 10 Long 0 10,First,#,RWA_adm4_SA_UTM,Restr2014,-1,-1;Restr2015 "Restr2015" true true false 10 Long 0 10,First,#,RWA_adm4_SA_UTM,Restr2015,-1,-1;Restr2017 "Restr2017" true true false 254 Text 0 0,First,#,RWA_adm4_SA_UTM,Restr2017,0,253;Restr2018 "Restr2018" true true false 10 Long 0 10,First,#,RWA_adm4_SA_UTM,Restr2018,-1,-1;Restr2019 "Restr2019" true true false 10 Long 0 10,First,#,RWA_adm4_SA_UTM,Restr2019,-1,-1;Restr2020 "Restr2020" true true false 10 Long 0 10,First,#,RWA_adm4_SA_UTM,Restr2020,-1,-1;Restr2021 "Restr2021" true true false 10 Long 0 10,First,#,RWA_adm4_SA_UTM,Restr2021,-1,-1;Restr2022 "Restr2022" true true false 10 Long 0 10,First,#,RWA_adm4_SA_UTM,Restr2022,-1,-1;Area_Ha "Area_Ha" true true false 13 Float 0 0,First,#,RWA_adm4_SA_UTM,Area_Ha,-1,-1" #</Process><Process ToolSource="c:\program files\arcgis\pro\Resources\ArcToolbox\toolboxes\Data Management Tools.tbx\DeleteField" Date="20240227" Time="135353">DeleteField RWA_adm4_UTM ID_45;NAME_45;VARNAME_45;TYPE_45;Restr2010;Restr2014;Restr2015;Restr2017;Restr2018;Restr2019;Restr2020;Restr2021;Restr2022;Area_Ha "Delete Fields"</Process></lineage><itemProps><itemName Sync="TRUE">RWA_adm4_UTM</itemName><imsContentType Sync="TRUE">002</imsContentType><itemSize Sync="TRUE">0.000</itemSize><itemLocation><linkage Sync="TRUE">file://\\fs.adint.dir\ethiopia\Rwanda\Layers for clustering 2\RWA_adm4_UTM.shp</linkage><protocol Sync="TRUE">Local Area Network</protocol></itemLocation></itemProps><coordRef><type Sync="TRUE">Projected</type><geogcsn Sync="TRUE">GCS_WGS_1984</geogcsn><csUnits Sync="TRUE">Linear Unit: Meter (1.000000)</csUnits><projcsn Sync="TRUE">WGS_1984_UTM_Zone_35S</projcsn><peXml Sync="TRUE">&lt;ProjectedCoordinateSystem xsi:type='typens:ProjectedCoordinateSystem' xmlns:xsi='http://www.w3.org/2001/XMLSchema-instance' xmlns:xs='http://www.w3.org/2001/XMLSchema' xmlns:typens='http://www.esri.com/schemas/ArcGIS/3.2.0'&gt;&lt;WKT&gt;PROJCS[&amp;quot;WGS_1984_UTM_Zone_35S&amp;quot;,GEOGCS[&amp;quot;GCS_WGS_1984&amp;quot;,DATUM[&amp;quot;D_WGS_1984&amp;quot;,SPHEROID[&amp;quot;WGS_1984&amp;quot;,6378137.0,298.257223563]],PRIMEM[&amp;quot;Greenwich&amp;quot;,0.0],UNIT[&amp;quot;Degree&amp;quot;,0.0174532925199433]],PROJECTION[&amp;quot;Transverse_Mercator&amp;quot;],PARAMETER[&amp;quot;False_Easting&amp;quot;,500000.0],PARAMETER[&amp;quot;False_Northing&amp;quot;,10000000.0],PARAMETER[&amp;quot;Central_Meridian&amp;quot;,27.0],PARAMETER[&amp;quot;Scale_Factor&amp;quot;,0.9996],PARAMETER[&amp;quot;Latitude_Of_Origin&amp;quot;,0.0],UNIT[&amp;quot;Meter&amp;quot;,1.0],AUTHORITY[&amp;quot;EPSG&amp;quot;,32735]]&lt;/WKT&gt;&lt;XOrigin&gt;-5120900&lt;/XOrigin&gt;&lt;YOrigin&gt;1900&lt;/YOrigin&gt;&lt;XYScale&gt;450445547.3910538&lt;/XYScale&gt;&lt;ZOrigin&gt;-100000&lt;/ZOrigin&gt;&lt;ZScale&gt;10000&lt;/ZScale&gt;&lt;MOrigin&gt;-100000&lt;/MOrigin&gt;&lt;MScale&gt;10000&lt;/MScale&gt;&lt;XYTolerance&gt;0.001&lt;/XYTolerance&gt;&lt;ZTolerance&gt;0.001&lt;/ZTolerance&gt;&lt;MTolerance&gt;0.001&lt;/MTolerance&gt;&lt;HighPrecision&gt;true&lt;/HighPrecision&gt;&lt;WKID&gt;32735&lt;/WKID&gt;&lt;LatestWKID&gt;32735&lt;/LatestWKID&gt;&lt;/ProjectedCoordinateSystem&gt;</peXml></coordRef></DataProperties><SyncDate>20240227</SyncDate><SyncTime>13532800</SyncTime><ModDate>20240227</ModDate><ModTime>13532800</ModTime></Esri><dataIdInfo><envirDesc Sync="TRUE">Microsoft Windows 10 Version 10.0 (Build 19045) ; Esri ArcGIS 13.2.2.49743</envirDesc><dataLang><languageCode value="eng" Sync="TRUE"></languageCode><countryCode value="USA" Sync="TRUE"></countryCode></dataLang><idCitation><resTitle Sync="TRUE">RWA_adm4_UTM</resTitle><presForm><PresFormCd value="005" Sync="TRUE"></PresFormCd></presForm></idCitation><spatRpType><SpatRepTypCd value="001" Sync="TRUE"></SpatRepTypCd></spatRpType></dataIdInfo><mdLang><languageCode value="eng" Sync="TRUE"></languageCode><countryCode value="USA" Sync="TRUE"></countryCode></mdLang><mdChar><CharSetCd value="004" Sync="TRUE"></CharSetCd></mdChar><distInfo><distFormat><formatName Sync="TRUE">Shapefile</formatName></distFormat><distTranOps><transSize Sync="TRUE">0.000</transSize></distTranOps></distInfo><mdHrLv><ScopeCd value="005" Sync="TRUE"></ScopeCd></mdHrLv><mdHrLvName Sync="TRUE">dataset</mdHrLvName><refSysInfo><RefSystem><refSysID><identCode code="32735" Sync="TRUE"></identCode><idCodeSpace Sync="TRUE">EPSG</idCodeSpace><idVersion Sync="TRUE">9.8.8(3.0.1)</idVersion></refSysID></RefSystem></refSysInfo><spatRepInfo><VectSpatRep><geometObjs Name="RWA_adm4_UTM"><geoObjTyp><GeoObjTypCd value="002" Sync="TRUE"></GeoObjTypCd></geoObjTyp><geoObjCnt Sync="TRUE">0</geoObjCnt></geometObjs><topLvl><TopoLevCd value="001" Sync="TRUE"></TopoLevCd></topLvl></VectSpatRep></spatRepInfo><spdoinfo><ptvctinf><esriterm Name="RWA_adm4_UTM"><efeatyp Sync="TRUE">Simple</efeatyp><efeageom code="4" Sync="TRUE"></efeageom><esritopo Sync="TRUE">FALSE</esritopo><efeacnt Sync="TRUE">0</efeacnt><spindex Sync="TRUE">FALSE</spindex><linrefer Sync="TRUE">FALSE</linrefer></esriterm></ptvctinf></spdoinfo><eainfo><detailed Name="RWA_adm4_UTM"><enttyp><enttypl Sync="TRUE">RWA_adm4_UTM</enttypl><enttypt Sync="TRUE">Feature Class</enttypt><enttypc Sync="TRUE">0</enttypc></enttyp><attr><attrlabl Sync="TRUE">FID</attrlabl><attalias Sync="TRUE">FID</attalias><attrtype Sync="TRUE">OID</attrtype><attwidth Sync="TRUE">4</attwidth><atprecis Sync="TRUE">0</atprecis><attscale Sync="TRUE">0</attscale><attrdef Sync="TRUE">Internal feature number.</attrdef><attrdefs Sync="TRUE">Esri</attrdefs><attrdomv><udom Sync="TRUE">Sequential unique whole numbers that are automatically generated.</udom></attrdomv></attr><attr><attrlabl Sync="TRUE">Shape</attrlabl><attalias Sync="TRUE">Shape</attalias><attrtype Sync="TRUE">Geometry</attrtype><attwidth Sync="TRUE">0</attwidth><atprecis Sync="TRUE">0</atprecis><attscale Sync="TRUE">0</attscale><attrdef Sync="TRUE">Feature geometry.</attrdef><attrdefs Sync="TRUE">Esri</attrdefs><attrdomv><udom Sync="TRUE">Coordinates defining the features.</udom></attrdomv></attr><attr><attrlabl Sync="TRUE">ID_0</attrlabl><attalias Sync="TRUE">ID_0</attalias><attrtype Sync="TRUE">Integer</attrtype><attwidth Sync="TRUE">10</attwidth><atprecis Sync="TRUE">10</atprecis><attscale Sync="TRUE">0</attscale></attr><attr><attrlabl Sync="TRUE">ISO</attrlabl><attalias Sync="TRUE">ISO</attalias><attrtype Sync="TRUE">String</attrtype><attwidth Sync="TRUE">3</attwidth><atprecis Sync="TRUE">0</atprecis><attscale Sync="TRUE">0</attscale></attr><attr><attrlabl Sync="TRUE">NAME_0</attrlabl><attalias Sync="TRUE">NAME_0</attalias><attrtype Sync="TRUE">String</attrtype><attwidth Sync="TRUE">75</attwidth><atprecis Sync="TRUE">0</atprecis><attscale Sync="TRUE">0</attscale></attr><attr><attrlabl Sync="TRUE">ID_1</attrlabl><attalias Sync="TRUE">ID_1</attalias><attrtype Sync="TRUE">Integer</attrtype><attwidth Sync="TRUE">10</attwidth><atprecis Sync="TRUE">10</atprecis><attscale Sync="TRUE">0</attscale></attr><attr><attrlabl Sync="TRUE">NAME_1</attrlabl><attalias Sync="TRUE">NAME_1</attalias><attrtype Sync="TRUE">String</attrtype><attwidth Sync="TRUE">75</attwidth><atprecis Sync="TRUE">0</atprecis><attscale Sync="TRUE">0</attscale></attr><attr><attrlabl Sync="TRUE">ID_2</attrlabl><attalias Sync="TRUE">ID_2</attalias><attrtype Sync="TRUE">Integer</attrtype><attwidth Sync="TRUE">10</attwidth><atprecis Sync="TRUE">10</atprecis><attscale Sync="TRUE">0</attscale></attr><attr><attrlabl Sync="TRUE">NAME_2</attrlabl><attalias Sync="TRUE">NAME_2</attalias><attrtype Sync="TRUE">String</attrtype><attwidth Sync="TRUE">75</attwidth><atprecis Sync="TRUE">0</atprecis><attscale Sync="TRUE">0</attscale></attr><attr><attrlabl Sync="TRUE">ID_3</attrlabl><attalias Sync="TRUE">ID_3</attalias><attrtype Sync="TRUE">Integer</attrtype><attwidth Sync="TRUE">10</attwidth><atprecis Sync="TRUE">10</atprecis><attscale Sync="TRUE">0</attscale></attr><attr><attrlabl Sync="TRUE">NAME_3</attrlabl><attalias Sync="TRUE">NAME_3</attalias><attrtype Sync="TRUE">String</attrtype><attwidth Sync="TRUE">75</attwidth><atprecis Sync="TRUE">0</atprecis><attscale Sync="TRUE">0</attscale></attr><attr><attrlabl Sync="TRUE">ID_4</attrlabl><attalias Sync="TRUE">ID_4</attalias><attrtype Sync="TRUE">Integer</attrtype><attwidth Sync="TRUE">10</attwidth><atprecis Sync="TRUE">10</atprecis><attscale Sync="TRUE">0</attscale></attr><attr><attrlabl Sync="TRUE">NAME_4</attrlabl><attalias Sync="TRUE">NAME_4</attalias><attrtype Sync="TRUE">String</attrtype><attwidth Sync="TRUE">100</attwidth><atprecis Sync="TRUE">0</atprecis><attscale Sync="TRUE">0</attscale></attr><attr><attrlabl Sync="TRUE">VARNAME_4</attrlabl><attalias Sync="TRUE">VARNAME_4</attalias><attrtype Sync="TRUE">String</attrtype><attwidth Sync="TRUE">100</attwidth><atprecis Sync="TRUE">0</atprecis><attscale Sync="TRUE">0</attscale></attr><attr><attrlabl Sync="TRUE">TYPE_4</attrlabl><attalias Sync="TRUE">TYPE_4</attalias><attrtype Sync="TRUE">String</attrtype><attwidth Sync="TRUE">35</attwidth><atprecis Sync="TRUE">0</atprecis><attscale Sync="TRUE">0</attscale></attr><attr><attrlabl Sync="TRUE">ENGTYPE_4</attrlabl><attalias Sync="TRUE">ENGTYPE_4</attalias><attrtype Sync="TRUE">String</attrtype><attwidth Sync="TRUE">35</attwidth><atprecis Sync="TRUE">0</atprecis><attscale Sync="TRUE">0</attscale></attr><attr><attrlabl Sync="TRUE">ID_45</attrlabl><attalias Sync="TRUE">ID_45</attalias><attrtype Sync="TRUE">Integer</attrtype><attwidth Sync="TRUE">10</attwidth><atprecis Sync="TRUE">10</atprecis><attscale Sync="TRUE">0</attscale></attr><attr><attrlabl Sync="TRUE">NAME_45</attrlabl><attalias Sync="TRUE">NAME_45</attalias><attrtype Sync="TRUE">String</attrtype><attwidth Sync="TRUE">254</attwidth><atprecis Sync="TRUE">0</atprecis><attscale Sync="TRUE">0</attscale></attr><attr><attrlabl Sync="TRUE">VARNAME_45</attrlabl><attalias Sync="TRUE">VARNAME_45</attalias><attrtype Sync="TRUE">String</attrtype><attwidth Sync="TRUE">254</attwidth><atprecis Sync="TRUE">0</atprecis><attscale Sync="TRUE">0</attscale></attr><attr><attrlabl Sync="TRUE">TYPE_45</attrlabl><attalias Sync="TRUE">TYPE_45</attalias><attrtype Sync="TRUE">String</attrtype><attwidth Sync="TRUE">254</attwidth><atprecis Sync="TRUE">0</atprecis><attscale Sync="TRUE">0</attscale></attr><attr><attrlabl Sync="TRUE">Restr2010</attrlabl><attalias Sync="TRUE">Restr2010</attalias><attrtype Sync="TRUE">Integer</attrtype><attwidth Sync="TRUE">10</attwidth><atprecis Sync="TRUE">10</atprecis><attscale Sync="TRUE">0</attscale></attr><attr><attrlabl Sync="TRUE">Restr2014</attrlabl><attalias Sync="TRUE">Restr2014</attalias><attrtype Sync="TRUE">Integer</attrtype><attwidth Sync="TRUE">10</attwidth><atprecis Sync="TRUE">10</atprecis><attscale Sync="TRUE">0</attscale></attr><attr><attrlabl Sync="TRUE">Restr2015</attrlabl><attalias Sync="TRUE">Restr2015</attalias><attrtype Sync="TRUE">Integer</attrtype><attwidth Sync="TRUE">10</attwidth><atprecis Sync="TRUE">10</atprecis><attscale Sync="TRUE">0</attscale></attr><attr><attrlabl Sync="TRUE">Restr2017</attrlabl><attalias Sync="TRUE">Restr2017</attalias><attrtype Sync="TRUE">String</attrtype><attwidth Sync="TRUE">254</attwidth><atprecis Sync="TRUE">0</atprecis><attscale Sync="TRUE">0</attscale></attr><attr><attrlabl Sync="TRUE">Restr2018</attrlabl><attalias Sync="TRUE">Restr2018</attalias><attrtype Sync="TRUE">Integer</attrtype><attwidth Sync="TRUE">10</attwidth><atprecis Sync="TRUE">10</atprecis><attscale Sync="TRUE">0</attscale></attr><attr><attrlabl Sync="TRUE">Restr2019</attrlabl><attalias Sync="TRUE">Restr2019</attalias><attrtype Sync="TRUE">Integer</attrtype><attwidth Sync="TRUE">10</attwidth><atprecis Sync="TRUE">10</atprecis><attscale Sync="TRUE">0</attscale></attr><attr><attrlabl Sync="TRUE">Restr2020</attrlabl><attalias Sync="TRUE">Restr2020</attalias><attrtype Sync="TRUE">Integer</attrtype><attwidth Sync="TRUE">10</attwidth><atprecis Sync="TRUE">10</atprecis><attscale Sync="TRUE">0</attscale></attr><attr><attrlabl Sync="TRUE">Restr2021</attrlabl><attalias Sync="TRUE">Restr2021</attalias><attrtype Sync="TRUE">Integer</attrtype><attwidth Sync="TRUE">10</attwidth><atprecis Sync="TRUE">10</atprecis><attscale Sync="TRUE">0</attscale></attr><attr><attrlabl Sync="TRUE">Restr2022</attrlabl><attalias Sync="TRUE">Restr2022</attalias><attrtype Sync="TRUE">Integer</attrtype><attwidth Sync="TRUE">10</attwidth><atprecis Sync="TRUE">10</atprecis><attscale Sync="TRUE">0</attscale></attr><attr><attrlabl Sync="TRUE">Area_Ha</attrlabl><attalias Sync="TRUE">Area_Ha</attalias><attrtype Sync="TRUE">Single</attrtype><attwidth Sync="TRUE">13</attwidth><atprecis Sync="TRUE">0</atprecis><attscale Sync="TRUE">0</attscale></attr></detailed></eainfo><mdDateSt Sync="TRUE">20240227</mdDateSt></metadata>
