# Supplementary material for: Design principles for social-ecological research at the landscape scale applied to western Rwanda
Source: PLoS One. 2025 Aug 22;20(8):e0330704. doi: 10.1371/journal.pone.0330704 (PMC12373253; doi:10.1371/journal.pone.0330704)
Supplement: S1 Data — (ZIP) [file pone.0330704.s001.zip › data/baumann-etal_inputVariables.xlsx]

## Sheet: Area_LULC_adm4
DistrictID	District	SectorID	Sector	CellID	Cell	Perc_TC	Perc_Shrb	Perc_PS	Perc_AL	Perc_house	MEAN_slope	MEAN_twi	MEAN_elv	MEAN_road	MEAN_river	MEAN_parks	MEAN_riverStream	MEAN_town	MEAN_pH	MEAN_OC	MEAN_clay	MEAN_PatchCoh	MEAN_Wvg	var_Wvg	var_Patch	var_Slope	var_twi	var_elv	var_road	var_town	var_pH	var_OC	var_Clay	Mean_lake	Soil_BN
22	Ngororero	301	Bwira	1540	Bungwe	12.7642	9.79129	30.7996	43.8039	0.015327	18.6388	6.68383	1974.12	4151.42	899.487	7635.73	478.075	12175.1	5.08987	404.689	316.592	96.7552	0.223317	0.0705744	5.48806	60.2899	2.88198	5234.32	1.45786e+06	672536	0.855973	383.144	112.113	24314.1	0
22	Ngororero	301	Bwira	1541	Cyahafi	11.8099	10.1469	45.5774	31.9767	0.00884842	21.3299	6.38318	2022.4	3091.14	1665.84	9867.49	336.521	10106.1	5.09318	398.057	308.592	96.8598	0.220597	0.0729264	5.75256	56.9903	2.09277	9135.55	481485	404569	0.499106	1044.35	136.604	26549.7	0
22	Ngororero	301	Bwira	1542	Gashubi	16.2689	5.91358	27.7148	48.8558	0.0119643	20.3105	6.50518	2188.06	6423.46	1044.08	3052.51	356.74	15877.1	4.81795	423.266	334.091	97.0858	0.222659	0.0815007	5.41789	65.0447	2.10668	18710.1	743137	667917	4.15526	323.122	322.875	19847.7	0
22	Ngororero	301	Bwira	1543	Kabarondo	13.0554	6.32004	38.5846	40.735	0.0109591	19.0418	6.47311	2120.78	3732.3	542.545	5984.91	383.999	14162	4.98854	429.058	318.189	97.0725	0.193458	0.0636451	5.53815	58.1011	2.09931	8063.75	776186	1.63543e+06	0.29589	235.133	134.053	23163.2	0
22	Ngororero	301	Bwira	1544	Ruhindage	8.69797	11.7458	35.0069	41.697	0.0148887	19.0068	6.47641	1834.97	1773.7	2917.76	11542.8	226.753	9110.69	5.27272	336.874	302.874	96.9448	0.20412	0.067621	5.49331	58.6414	1.89871	28054	335866	272526	2.85096	1271.39	211.249	28415.6	0
22	Ngororero	302	Gatumba	1545	Cyome	15.9561	25.5928	35.6211	17.9772	0.0165625	16.4952	6.66144	1574.9	557.002	1008.61	14394.9	223.606	10418.1	5.35273	330.582	308.367	95.5618	0.415141	0.100304	4.8093	53.3379	2.9622	6347	162735	861919	0.717849	234.323	164.158	31846.4	0
22	Ngororero	302	Gatumba	1546	Gatsibo	8.73961	22.2705	49.4864	16.8473	0.0100596	17.8612	6.52227	1578.48	1714.37	580.978	14058.3	280.595	13275.1	5.26217	343.105	303.696	95.9084	0.310091	0.0824284	4.68255	49.7567	2.70729	8243.49	640379	510853	0.684375	203.896	339.9	31780	0
22	Ngororero	302	Gatumba	1547	Kamasiga	9.35826	13.3215	43.3238	30.3554	0.0172167	18.6131	6.46502	1745.53	677.813	3049.75	11622.7	247.857	10099.3	5.18967	317.881	309.08	96.5962	0.228293	0.0679597	5.24355	55.7161	2.08479	16341.6	156229	848310	39.1372	2197.63	1503.95	28851.6	0
22	Ngororero	302	Gatumba	1548	Karambo	13.2889	12.739	44.9926	28.0429	0.0107208	19.1007	6.6156	1933.66	999.809	1077.22	8941.75	623.197	13163.3	5.0741	385.2	309.906	96.5287	0.260355	0.0816981	5.0669	53.8533	2.14701	17695.2	504191	502422	0.619349	557.516	111.863	26446.6	0
22	Ngororero	302	Gatumba	1549	Ruhanga	11.0842	17.4686	56.712	12.2441	0.0107333	19.8804	6.56051	1669.04	2278.64	927.318	11538.9	344.72	13204.1	5.26127	350.143	324.951	96.3968	0.286736	0.0886675	5.58131	57.9274	2.47672	11601.6	614633	1.23698e+06	0.888937	234.189	454.992	29205	0
22	Ngororero	302	Gatumba	1550	Rusumo	16.1065	14.1506	31.71	28.1382	0.035796	18.0139	6.5309	1722.73	328.515	2546.26	11461.3	441.58	10878.9	5.29642	337.894	310.027	95.9067	0.305712	0.0820156	4.69604	57.9215	1.97217	12443.6	54415.3	431877	0.928655	425.173	119.933	28822.2	0
22	Ngororero	303	Hindiro	1551	Gatare	22.0673	19.2116	25.4607	27.404	0.0176584	17.4332	6.60161	1690.26	624.218	609.322	20939.8	328.12	3566.71	5.47707	346.467	342.224	95.9234	0.41301	0.110923	4.98704	50.5519	2.25847	5424.67	247564	291787	0.508646	374.499	77.4918	35370.7	0
22	Ngororero	303	Hindiro	1552	Gatega	20.4566	15.9548	11.8859	46.5343	0.0242353	17.6861	6.50583	1823.89	475.874	2916.3	21274.1	311.843	7279.94	5.41029	365.876	350.852	95.8925	0.36389	0.100896	4.86867	42.7516	1.85332	4627.36	106825	756854	0.6637	503.227	325.288	36266.6	0
22	Ngororero	303	Hindiro	1553	Kajinge	11.3345	5.30045	24.3818	57.5996	0.0108286	22.731	6.30985	2117.95	1809.28	1381.58	15439.8	342.904	8208.33	5.14165	409.606	333.145	97.2721	0.165395	0.0531178	5.63874	51.0755	2.19592	20283.9	602780	487590	1.20617	257.262	129.941	30191.9	0
22	Ngororero	303	Hindiro	1554	Marantima	17.5758	10.8473	35.2576	34.9727	0.0118582	22.6488	6.36389	1970.54	1308.83	1056.25	17820.2	270.057	5908.06	5.26028	382.001	337.635	96.2279	0.282774	0.0829697	5.60192	53.4593	1.87244	34305	507612	1.44114e+06	2.25816	1132.69	149.513	32194.7	0
22	Ngororero	303	Hindiro	1555	Rugendabari	18.407	9.14995	26.6915	43.1837	0.0166622	19.5378	6.55705	1883.24	501.136	1958.05	19913.4	324.506	5523.49	5.33916	356.263	336.531	96.3002	0.277747	0.0840592	5.41029	60.7167	2.06306	28553.8	85063.7	398931	1.44078	411.27	103.629	34535.3	0
22	Ngororero	303	Hindiro	1556	Runyinya	24.853	6.75394	27.0399	38.2925	0.0138028	23.5021	6.29001	2054.15	630.112	3433.68	18812.1	249.453	7410.12	5.23084	398.399	344.879	96.3178	0.315658	0.0965822	5.41167	56.7305	1.90478	22554.8	180269	762160	2.09965	768.172	283.495	33861.2	0
22	Ngororero	304	Kabaya	1557	Busunzu	24.015	4.43276	16.6153	53.8773	0.0143141	22.263	6.24033	2211.06	2318.41	1578.14	17758.4	496.239	10547.2	5.09516	422.586	361.872	96.6932	0.283352	0.0971227	5.27807	61.2627	1.88722	8147.51	628396	1.24898e+06	1.45846	191.521	120.512	32312.9	0
22	Ngororero	304	Kabaya	1558	Gaseke	18.5874	4.22399	22.725	52.04	0.0136728	21.0873	6.29202	2283.7	1291.75	1548.08	14706.8	843.186	12652.9	5.06374	435.335	343.351	96.8748	0.226974	0.0751439	5.25726	57.3596	2.01867	9224.85	1.40797e+06	432607	1.69507	549.278	391.284	29094.4	0
22	Ngororero	304	Kabaya	1559	Kabaya	27.2313	4.51726	14.5299	38.6112	0.0495316	19.2077	6.50692	2265.35	920.092	1018.34	14450.6	284.98	14047.3	4.99595	434.254	324.555	96.229	0.316456	0.0978762	5.16669	54.266	2.37905	6642.91	309545	482376	37.2657	3384.35	1699.2	28256.7	0
22	Ngororero	304	Kabaya	1560	Mwendo	13.5681	6.63518	21.5222	56.7083	0.0118527	20.7151	6.36712	2138.19	1534.92	1010.8	13623.3	529.492	10205.1	5.10587	410.995	350.778	96.8881	0.203208	0.064481	5.6488	54.2577	2.49704	17829.6	930064	676954	2.90337	240.595	66.5963	28571.3	0
22	Ngororero	304	Kabaya	1561	Ngoma	20.0533	5.63762	22.8048	49.7774	0.0099183	21.9461	6.26724	2315.58	1641.88	1849.77	11550.7	1016.55	13789.1	5.00702	472.351	328.049	97.006	0.257399	0.0976465	5.38902	63.2904	2.19301	9560.95	513470	1.16819e+06	1.3944	1463.76	225.606	26231.5	0
22	Ngororero	304	Kabaya	1562	Nyenyeri	20.1661	11.8397	16.4755	48.9561	0.0114305	20.0852	6.30255	2267.82	824.724	2509.85	16031	401.374	9869.02	4.98595	434.409	350.701	96.3382	0.320612	0.101868	5.55178	54.3784	2.08497	4964.34	328602	1.66844e+06	0.568537	270.503	161.563	30970.2	0
22	Ngororero	305	Kageyo	1563	Kageshi	22.3817	4.44087	31.6823	39.6397	0.00920239	21.3386	6.32941	2149.52	5043.71	1118.06	13351.9	304.76	7351.09	4.86878	415.677	333.512	96.7302	0.268316	0.0903909	5.16029	65.1014	2.26438	8101.45	648373	908965	0.875732	176.458	171.721	27827.3	0
22	Ngororero	305	Kageyo	1564	Kirwa	30.0285	8.94129	32.0522	27.7042	0.00728395	23.7255	6.34168	2038.43	4271.06	468.179	10584.3	468.179	8714.75	5.07953	401.338	330.428	96.3565	0.389045	0.119596	5.3991	75.9462	2.29978	18485	685417	764401	0.66751	243.016	303.686	26545.9	0
22	Ngororero	305	Kageyo	1565	Mukore	22.8664	6.04163	44.6143	23.3355	0.0104569	21.9856	6.46235	2011.01	2523.41	742.396	13709	368.249	5712.3	5.0698	388.861	327.943	96.5072	0.288023	0.0908173	4.96684	58.2535	2.30249	25849.6	1.1493e+06	935574	3.14616	1110.36	112.958	29393.7	0
22	Ngororero	305	Kageyo	1566	Muramba	28.313	5.31568	25.4258	37.7723	0.011651	20.3628	6.17871	2193.12	7262.14	425.755	10782.4	328.732	10103	4.84624	409.641	350.574	96.6414	0.334914	0.112863	5.25605	61.1795	1.87829	7080.31	1.05575e+06	846635	1.47871	185.368	168.496	24946.8	0
22	Ngororero	305	Kageyo	1567	Nyamata	15.3721	11.0613	39.6311	30.8661	0.01055	21.5479	6.48384	1853.87	1321.9	1048.2	16072.3	260.713	3422.4	5.24291	351.205	327.092	96.2755	0.265016	0.0754371	5.29509	53.4709	2.20733	19110.7	840080	1.37438e+06	2.05809	1205.35	100.938	31559.5	0
22	Ngororero	305	Kageyo	1568	Rwamamara	20.0948	20.026	24.3386	32.9003	0.0119156	17.4378	6.65866	1718.74	718.888	431.807	18954.6	413.138	2490.1	5.4342	332.391	333.068	95.92	0.398372	0.109088	5.20461	45.634	2.49135	6878.03	270546	540176	0.794311	216.281	204.598	33811	0
22	Ngororero	306	Kavumu	1569	Birembo	26.9555	14.7902	20.9274	35.8551	0.0115362	22.5606	6.26214	2064.15	5191.61	1000.45	13142.3	568.346	9630.8	5.06074	426.458	347.996	95.5525	0.418188	0.101678	4.6989	62.0382	2.35857	11853.1	865598	498542	1.75075	241.705	148.719	26664.6	0
22	Ngororero	306	Kavumu	1570	Gitwa	19.769	9.9593	33.2389	35.4856	0.0118536	23.6377	6.30844	1980.36	3157.41	539.029	17145.8	315.276	5263.15	5.15555	399.025	335.831	96.4807	0.297265	0.0957456	5.5701	52.701	1.90121	21218.3	587982	499740	2.34715	564.065	125.423	31002.5	0
22	Ngororero	306	Kavumu	1571	Murinzi	18.0292	11.383	32.8604	36.1271	0.0112349	21.902	6.34149	2006.64	4371.77	1100.85	15270.8	293.092	7393.01	5.1019	417.793	342.723	95.9439	0.292466	0.0773999	4.67134	55.2563	2.33405	12780.3	617990	364368	2.17676	161.861	107.911	28950.3	0
22	Ngororero	306	Kavumu	1572	Nyamugeyo	25.8783	10.0411	22.441	39.4117	0.0131407	20.2895	6.31582	2181.86	7927.75	1428.59	12196.3	351.341	10591.6	4.89136	426.046	350.278	96.0064	0.360337	0.100913	4.52644	59.1387	2.40352	6424.66	1.02918e+06	1.33762e+06	1.00287	134.556	103.511	24907.3	0
22	Ngororero	306	Kavumu	1573	Rugeshi	17.4441	5.85146	19.9486	54.1483	0.0130195	19.3292	6.43471	2395.83	10890.2	2345.55	9301.1	436.31	14157.1	4.90566	496.184	340.365	97.1076	0.234928	0.0873287	5.33476	57.1663	2.40517	14087.3	439220	630627	1.20466	1062.79	167.593	20586.3	0
22	Ngororero	306	Kavumu	1574	Tetero	24.8472	6.27258	31.7735	36.2626	0.00703512	20.5063	6.32772	2375.61	8932.15	1170.14	8953.47	410.984	14017.5	4.92578	495.174	321.612	97.2782	0.310233	0.127352	5.61381	54.5676	2.27135	39524.4	1.03622e+06	1.61882e+06	1.40366	2910.91	230.419	20440.6	0
22	Ngororero	307	Matyazo	1575	Binana	32.2239	35.5456	22.3287	7.88652	0.0131855	21.4334	6.64582	1673.12	787.97	1139.64	24576.5	647.724	11454.3	5.49036	367.87	354.772	96.3773	0.678069	0.102069	5.59318	72.1045	2.69774	23087	244701	1.16804e+06	1.6128	338.468	590.57	38784.6	0
22	Ngororero	307	Matyazo	1576	Gitega	35.9388	26.4402	12.7396	21.1521	0.0264314	17.8964	6.54124	1725.73	456.287	1099.88	22198.2	359.991	10230.6	5.49393	350.601	376.394	95.7522	0.624994	0.100193	4.94118	46.2233	2.04195	9232.24	86267.8	823554	0.922271	167.437	389.676	36630.3	0
22	Ngororero	307	Matyazo	1577	Matare	41.0955	30.662	16.1094	5.92234	0.0119538	21.3191	6.73452	1610.95	805.297	876.962	25455.9	777.46	9885.98	5.50271	367.262	337.861	96.8087	0.716595	0.101801	5.54217	88.5621	3.32439	22711.4	227812	1.29138e+06	1.7621	296.693	334.089	40145.2	0
22	Ngororero	307	Matyazo	1578	Rutare	27.312	6.8319	29.5865	35.7803	0.0128998	25.1122	6.2712	2024.95	2183.99	1367.36	19803.4	275.698	10026.3	5.28919	398.067	345.454	95.9698	0.341166	0.095494	5.5439	70.2122	2.24112	27335.3	492776	969585	2.52039	478.035	166.162	34337	0
22	Ngororero	307	Matyazo	1579	Rwamiko	30.4176	26.6258	28.3518	12.9202	0.00977787	20.4809	6.51365	1721.63	1499.18	1268.99	23250.2	452.802	6546.56	5.38785	355.689	339.782	95.8701	0.570958	0.112578	4.77871	64.3611	2.36647	16867.1	183583	1.47762e+06	1.72338	204.089	366.154	38054.2	0
22	Ngororero	308	Muhanda	1580	Bugarula	26.0045	4.36464	67.0024	2.42256	0.000878247	17.7917	6.52226	2593.66	2319.54	1600.62	4160.52	637.399	19130.1	4.93856	573.609	323.526	98.5959	0.303668	0.165836	4.02091	49.6447	2.18401	14228.7	1.97173e+06	1.23163e+06	0.586654	1153.32	816.03	17658.5	0
22	Ngororero	308	Muhanda	1581	Bugarura	30.0988	1.61505	57.6641	10.0859	0.00244855	20.0627	6.35791	2572.32	4849.11	2289.15	4264.24	395.199	17080.5	4.91902	553.972	313.523	98.3762	0.316564	0.163277	4.2619	51.4498	2.08624	18294.8	3.3508e+06	1.03648e+06	1.35787	1106.75	402.478	18845.9	0
22	Ngororero	308	Muhanda	1582	Gasiza	22.3644	4.78048	28.8312	41.3794	0.0141845	21.7196	6.28415	2197.64	4314.3	2840.83	8493.54	482.768	14380	5.20148	466.193	338.687	96.6018	0.270111	0.088188	5.02944	60.1402	2.44364	14244.7	551565	739336	1.31302	879.277	98.3852	23383.8	0
22	Ngororero	308	Muhanda	1583	Mashya	28.3716	30.4682	20.1341	19.4434	0.00647466	19.1818	6.41867	2405.44	1402.18	3794.8	8530.33	743.331	16197	4.95899	514.004	319.654	97.0564	0.58769	0.14971	5.90136	64.6868	2.59423	14803.5	980820	2.3869e+06	1.24891	2846.13	216.839	23134.7	0
22	Ngororero	308	Muhanda	1584	Nganzo	21.8299	7.86659	24.2809	44.8685	0.0103859	23.4785	6.14121	2122.9	3544.08	1036.86	11316.5	687.894	11797.7	5.2814	416.051	353.499	96.3846	0.298187	0.0951192	5.46522	62.0068	1.79936	10846.5	479900	643815	0.828894	144.483	109.672	26256.7	0
22	Ngororero	308	Muhanda	1585	Ngoma	20.5798	9.3958	26.213	42.8076	0.00758602	22.5459	6.22545	2150.95	5905.43	914.574	10274.8	560.406	12470.8	5.12002	452.294	338.955	96.5235	0.299089	0.0999924	5.77541	51.0826	2.16855	15644	571568	828215	0.714519	353.077	95.3321	24271.3	0
22	Ngororero	308	Muhanda	1586	Rutagara	21.9157	3.09714	42.2878	31.4417	0.00893139	20.6147	6.52043	2397.98	6269.06	1555.09	6798.01	331.386	15911.1	4.93658	518.955	319.937	97.4744	0.25036	0.107206	5.02949	52.2038	2.56332	18418.7	1.78797e+06	886390	2.7005	1164.27	137.928	20477.4	0
22	Ngororero	309	Muhororo	1587	Bweramana	14.7796	13.1319	18.9798	51.182	0.0136948	18.2139	6.58303	1849.39	786.141	2138.21	12941.6	213.165	7190.8	5.29375	328.02	312.742	96.2652	0.274983	0.0832296	5.42587	45.7325	2.19794	11193.8	291121	493282	2.96112	697.776	141.042	29465	0
22	Ngororero	309	Muhororo	1588	Mubuga	9.68592	31.027	37.989	18.7227	0.0128205	17.5815	6.70487	1627.72	756.674	1225.78	18297.9	346.518	5694.13	5.19871	342.907	306.736	95.7379	0.406517	0.101732	4.79516	59.3697	2.8966	19834.7	200555	715512	0.446329	334.163	458.65	35130.7	0
22	Ngororero	309	Muhororo	1589	Myiha	14.3977	11.8812	46.5189	24.3298	0.0125441	18.3303	6.55121	1787.99	1713.79	3052.85	15626.3	627.023	5484.75	5.19537	348.964	312.515	96.4246	0.26491	0.081268	5.20912	65.4991	2.74184	4424.86	176375	349881	0.700032	453.479	148.892	32232.8	0
22	Ngororero	309	Muhororo	1590	Rugogwe	7.51818	16.2837	38.3483	34.1489	0.01686	16.7186	6.65213	1669.84	622.982	3352.45	13983.6	175.919	7511.14	5.39035	314.014	318.952	96.43	0.235934	0.0651474	5.15072	52.5691	2.3294	2103.97	170087	431166	1.35627	360.448	134.439	30912.1	0
22	Ngororero	309	Muhororo	1591	Rusororo	16.6209	28.9496	38.6223	13.1468	0.0123239	18.8799	6.61427	1631.16	718.17	1411.46	16416	269.557	7637.76	5.26422	345.546	308.69	95.9521	0.456809	0.116837	4.83714	56.4915	2.5891	10820	198886	632949	0.742718	598.699	227.369	33548.9	0
22	Ngororero	309	Muhororo	1592	Sanza	15.2751	10.6137	32.254	38.4862	0.0104587	19.8753	6.59495	1896.1	1840.93	733.621	12505	544.218	7033.95	5.19087	356.452	308.264	96.3816	0.260706	0.0774992	5.3551	57.3053	2.8544	8399.19	1.40266e+06	2.14794e+06	2.12615	1141.3	164.052	28799.9	0
22	Ngororero	310	Ndaro	1593	Bijyojyo	9.86545	9.68957	51.8698	24.7679	0.00824512	20.1631	6.50432	1788.71	1746.79	580.271	7569.86	351.045	16946.4	5.1237	344.839	319.222	97.2302	0.19561	0.0696924	5.21917	60.1422	2.30762	35155.3	1.05127e+06	443086	16.0115	2243.03	759.293	25260.2	0
22	Ngororero	310	Ndaro	1594	Bitabage	6.2713	8.36685	45.0987	38.2143	0.0107107	19.7372	6.42063	1725.66	904.304	595.927	6603.26	304.312	18813.3	5.13298	324.779	305.586	97.3049	0.145366	0.0406071	5.368	57.3283	2.20434	10760.6	312577	420250	0.699485	239.456	196.312	23987.2	0
22	Ngororero	310	Ndaro	1595	Kabageshi	6.84327	10.2969	46.1917	34.2193	0.0149205	19.8304	6.41534	1831.17	763.643	320.074	7704.77	320.074	15271.4	5.14744	356.591	321.23	97.0458	0.173017	0.0500487	5.2933	51.8583	1.91461	15225.8	294680	212348	0.622472	948.339	160.06	25419.7	0
22	Ngororero	310	Ndaro	1596	Kibanda	20.7215	5.59904	33.1648	39.5992	0.00812013	21.2065	6.55837	2110.68	4362.38	1041.62	2368.52	400.563	16672.5	4.88731	405.091	334.515	97.399	0.262787	0.112085	5.38825	65.1384	2.24699	55359.6	3.21898e+06	1.82065e+06	2.6412	1832.69	313.005	19699.5	0
22	Ngororero	310	Ndaro	1597	Kinyovi	7.92567	8.43542	50.37	32.2213	0.0100504	21.7593	6.44477	2057.53	2490.39	340.978	5736.78	279.67	15438.4	5.0328	421.522	314.964	97.1157	0.163477	0.0486435	5.05877	57.1064	2.08513	14757.6	605755	899578	0.409249	714.406	168.831	23288.9	0
22	Ngororero	311	Ngororero	1598	Kaseke	34.994	28.1205	16.5341	14.7496	0.0125663	17.5261	6.86419	1552.96	635.019	488.142	25598.2	488.142	7103.03	5.5609	355.13	335.67	96.2434	0.631497	0.113342	5.50283	64.7901	3.37183	8369.46	145990	1.92269e+06	0.575948	400.193	135.924	40440.2	0
22	Ngororero	311	Ngororero	1599	Kazabe	20.9808	8.80787	36.3104	28.6331	0.0140587	19.4588	6.43459	1761.8	900.876	1021.34	16320.5	661.112	3279.31	5.31833	328.138	329.358	96.1652	0.298671	0.0869119	5.3085	66.0044	2.2619	5569.35	397631	986458	0.604691	290.177	118.208	32468.4	0
22	Ngororero	311	Ngororero	1600	Mugano	25.1274	26.7388	16.1105	29.133	0.0135997	16.3446	6.74208	1606.06	962.261	622.794	22975.7	508.811	3869.2	5.53216	359.875	338.816	95.6546	0.519357	0.110773	4.82432	50.7345	2.40267	7703.79	332329	1.1779e+06	0.465285	532.993	287.908	38408.5	0
22	Ngororero	311	Ngororero	1601	Nyange	21.7388	19.126	24.9457	28.8076	0.0180126	15.2073	6.80032	1596.91	868.888	1186.45	20798.8	432.164	2264.35	5.4335	339.153	338.341	95.8968	0.408927	0.10946	5.00179	48.198	2.60847	7860.56	290382	993934	0.628244	208.009	239.372	36851.5	0
22	Ngororero	311	Ngororero	1602	Rususa	15.3831	8.25345	40.2888	29.0175	0.0189071	19.5212	6.54826	1830.31	1753.74	703.127	18077.4	424.19	2580.82	5.30634	356.288	338.062	96.6886	0.235381	0.0742025	5.37866	57.048	2.19497	31994.6	753542	2.31575e+06	3.73079	1499.68	266.828	33266.2	0
22	Ngororero	311	Ngororero	1603	Torero	11.7655	19.7397	45.1792	21.4646	0.00994144	17.498	6.60078	1670.68	1072.46	1691.72	18717.2	502.608	3422.13	5.25583	332.884	318.13	96.0373	0.315968	0.0877361	4.83441	48.7469	2.35494	16134.9	473829	503313	0.97646	274.017	376.347	35081.2	0
22	Ngororero	312	Nyange	1604	Bambiro	9.64043	7.93536	46.1553	28.9786	0.00887102	17.2546	6.61383	1600.45	2976.64	768.682	10323.6	518.787	21034.7	5.10353	322.986	294.59	97.3086	0.176711	0.0604995	5.51611	54.3216	3.53191	3772.33	468550	2.03022e+06	1.14422	150.909	395.721	26952.9	0
22	Ngororero	312	Nyange	1605	Gaseke	16.5683	5.08172	28.7589	43.1388	0.0137704	15.0183	6.73165	1623.8	1356.63	1890.56	10962.6	496.645	22398.9	5.04616	317.318	342.352	97.1239	0.21708	0.0771418	5.24063	53.4225	3.34957	3683.34	657061	1.62221e+06	1.46576	111.987	329.385	26111.3	0
22	Ngororero	312	Nyange	1606	Nsibo	17.6701	5.95547	30.9312	41.4671	0.013548	17.0613	6.49168	1779.28	773.05	2481.58	7310.85	418.383	19078.4	5.03761	340.861	328.893	96.9014	0.236404	0.0813055	5.57453	55.1273	2.10048	16165.9	260583	2.34435e+06	1.11636	996.366	319.833	22822.6	0
22	Ngororero	312	Nyange	1607	Vuganyana	12.9485	5.82525	33.786	46.1729	0.0103443	18.8794	6.55724	1856.27	1813.67	1853.12	4934.75	426.554	17055.6	5.09582	367.302	331.989	97.0972	0.188482	0.0622896	5.50209	67.1799	2.34319	25205.1	1.05655e+06	3.86661e+06	0.703699	1462.85	375.339	20620.4	0
22	Ngororero	313	Sovu	1608	Birembo	19.092	5.60727	25.6192	45.7775	0.0182296	19.6718	6.35379	2273.76	8830.27	940.09	8558.05	761.802	12295.8	4.8795	433.031	352.694	97.1801	0.249312	0.0967165	5.44809	54.0838	2.2374	7485.12	707379	698641	0.509225	193.8	176.267	22692.5	0
22	Ngororero	313	Sovu	1609	Kagano	15.5202	8.69329	22.1855	51.6027	0.0119893	18.8948	6.34919	2338.72	11379.6	1330.73	6760.28	564.468	14432.7	4.87323	449.948	346.985	96.8542	0.242552	0.0830693	5.70253	54.8042	2.06816	7642.3	839594	204048	0.367546	1038.19	173.683	19973.1	0
22	Ngororero	313	Sovu	1610	Kanyana	16.6683	7.16565	30.7759	43.2035	0.0123524	20.8664	6.32638	2166.97	9660.09	417.614	4107.37	344.278	15036.6	4.86887	422.001	337.576	96.9645	0.237005	0.083277	5.38997	54.4571	2.15487	9005.12	1.74243e+06	400667	0.898101	142.026	105.23	19429.6	0
22	Ngororero	313	Sovu	1611	Musenyi	19.0364	8.71065	26.3957	43.0884	0.0114432	21.0952	6.50453	2072.44	6181.43	445.995	8272.63	390.888	11122.5	4.95267	406.079	321.017	96.4204	0.275897	0.0845519	5.15846	64.3529	2.62284	11967.1	553351	293605	1.46391	139.91	143.982	24209.5	0
22	Ngororero	313	Sovu	1612	Nyabipfura	11.5321	4.48193	29.0309	52.6408	0.00957118	19.3691	6.34487	2486.69	12248.1	881.15	7076.88	476.687	12970.6	4.78683	529.315	339.368	97.5156	0.16071	0.0573962	5.65961	50.8583	2.13923	16148.6	299368	409779	1.26997	1516.8	117.516	17597.1	0
22	Ngororero	313	Sovu	1613	Rutovu	20.1144	9.09088	27.7701	41.0606	0.0119144	21.3096	6.34191	2112.46	7756.37	541.266	6088.76	534.693	13368.4	4.84023	411.356	335.649	96.3905	0.293784	0.0922058	5.38774	60.9249	2.25678	13102.3	810736	612937	1.10175	190.003	141.317	21951.6	0
23	Nyabihu	314	Bigogwe	1614	Arusha	34.3155	0.464557	42.352	22.665	0.00299049	18.922	6.56048	2698.22	4225.14	2042.87	14097.9	476.666	13060.9	5.50517	575.022	296.13	97.951	0.346947	0.162845	5.75525	58.0242	2.27828	10732.2	1.13265e+06	1.00314e+06	9.41413	600.087	268.88	17227.9	1
23	Nyabihu	314	Bigogwe	1615	Basumba	32.6005	11.0198	6.68827	47.0837	0.0137355	8.31663	8.72655	2781.38	4619.42	7660.28	25074.7	5865.84	8944.1	5.5641	546.948	257.03	97.4619	0.434968	0.167271	5.64645	43.1826	3.06308	152237	6.5381e+06	1.18085e+06	9.19301	1499.1	551.156	24689.8	1
23	Nyabihu	314	Bigogwe	1616	Kijote	24.138	2.26934	30.7445	33.414	0.0351291	12.2249	7.41025	2446.33	815.092	5148.77	19538.8	1283.7	9258.83	5.76152	499.355	262.228	97.0633	0.262369	0.102095	6.10106	97.8808	4.00021	4699.58	362045	875704	13.759	1238.05	401.855	20931.7	1
23	Nyabihu	314	Bigogwe	1617	Kora	26.855	0.0624276	6.47383	59.4013	0.0321932	6.55683	8.29084	2474.65	1152.08	5768.55	21288	2537.71	9067.73	5.41545	459.641	237.584	96.023	0.273196	0.0724469	4.71552	19.7771	3.48288	1816.01	294968	1.29072e+06	179.961	13336.8	3485.7	21696.8	1
23	Nyabihu	314	Bigogwe	1618	Muhe	16.3797	0.410963	64.5259	18.6691	0.000735578	19.1879	6.44419	2660.18	2955.96	4315.43	16707.7	897.531	10348.4	5.59007	551.32	288.597	98.3524	0.168535	0.0876994	4.96755	49.2565	1.74087	12295.8	1.14006e+06	788484	5.44704	1065.54	176.875	19769	1
23	Nyabihu	314	Bigogwe	1619	Rega	49.8617	0.790567	6.26495	37.6398	0.0232221	14.3487	7.66748	2470.78	1199.01	4703.68	16925.4	463.513	12344	5.94141	536.62	271.285	98.3543	0.506869	0.197692	4.70899	164.446	5.06696	22463.8	614116	1.32219e+06	1.3023	476.604	390.031	17683.1	1
23	Nyabihu	315	Jenda	1620	Bukinanyana	21.0813	1.96756	5.51931	55.2451	0.0489577	13.9042	7.29867	2452.97	531.509	2633.33	20580.2	940.568	6590.27	5.51838	490.789	268.784	96.445	0.231428	0.0671071	5.38576	99.4458	4.50461	3229.02	146278	221115	42.2524	3586.33	1249.77	23489.6	1
23	Nyabihu	315	Jenda	1621	Gasizi	43.2526	6.93843	8.41827	38.8849	0.0136854	11.196	8.32056	2784.52	4287	5697.9	26470	5250.18	4674.79	5.40918	557.794	291.721	97.2202	0.501938	0.160368	6.64075	42.9852	2.80854	167261	4.8293e+06	5.4598e+06	3.19451	677.596	880.963	28693.3	1
23	Nyabihu	315	Jenda	1622	Kabatezi	36.6937	0.171415	7.02371	52.29	0.0180825	18.954	6.49944	2532.87	1991.11	2608.4	22270.9	2430.75	4993.38	5.48015	530.171	297.405	96.5063	0.367682	0.119191	5.03782	81.0439	2.42977	12659.3	627433	417475	17.0358	2168.53	631.007	25289.2	1
23	Nyabihu	315	Jenda	1623	Kareba	48.8183	14.6747	10.468	24.119	0.00773848	11.1945	8.71737	2977.75	6227.2	7557.81	27058.7	7142.85	7074.15	5.34703	570.2	280.014	97.5411	0.63489	0.153182	6.89212	37.1195	2.76807	155351	3.7748e+06	3.83854e+06	1.45823	607.636	757.288	27650	1
23	Nyabihu	315	Jenda	1624	Nyirakigugu	39.2579	9.34158	4.32455	33.8112	0.0288988	12.0131	7.43443	2394.07	669.57	889.018	21248	876.817	4475.75	5.39358	481.066	289.921	95.9367	0.485767	0.122979	5.62273	89.1549	4.42754	2851.21	276683	378332	53.9026	4943.83	1783.18	25569.7	1
23	Nyabihu	315	Jenda	1625	Rega	21.6115	0.144537	6.62943	62.2921	0.0330371	6.04899	8.28266	2593.4	2948.71	4913.95	23624.1	3927.92	6508.39	5.58329	528.185	283.945	96.2396	0.216708	0.0515916	5.18789	29.9419	3.15612	1249.52	788885	310681	1.03292	454.069	465.119	24915.7	1
23	Nyabihu	316	Jomba	1626	Gasiza	26.4661	9.47158	25.0438	38.529	0.0112698	24.3079	6.25671	2027.87	2441.25	671.169	20346.7	245.535	12245.6	5.30306	384.18	352.238	96.1765	0.359562	0.106146	5.07369	65.8079	2.13941	35952.3	1.32272e+06	375996	2.49118	514.205	141.592	34201	0
23	Nyabihu	316	Jomba	1627	Gasura	33.0357	3.90125	12.4451	46.3109	0.0143603	20.6503	6.43523	2221.73	3404.55	721.562	16432.1	297.154	14342.3	5.12486	425.368	335.674	96.1519	0.37101	0.107723	4.47313	60.6743	3.22422	5775.04	1.01914e+06	386342	0.248666	105.573	83.5405	29317.1	0
23	Nyabihu	316	Jomba	1628	Gisizi	20.2536	5.18066	15.9424	57.2111	0.013886	22.8794	6.35339	2249.3	3414.82	1551.3	20785.4	290.29	14254.6	5.08763	424.907	344.928	96.8215	0.255952	0.09025	5.19079	48.4949	1.856	12457.5	880995	283375	0.833703	391.192	72.2516	33948.3	0
23	Nyabihu	316	Jomba	1629	Guriro	19.0744	2.75608	22.71	53.8279	0.0102051	21.27	6.26819	2279.72	4134	1677.19	17859.4	267.751	14126.7	5.18249	420.84	348.87	96.9884	0.220991	0.0753806	5.15931	56.0662	1.95059	7371.53	505969	259513	0.506664	289.056	299.611	31114.3	0
23	Nyabihu	316	Jomba	1630	Kavumu	30.2685	15.8942	25.3184	28.0344	0.0110977	24.0101	6.42737	1880.76	1358.04	662.415	22368.1	316.205	13065	5.41291	376.351	350.033	96.4488	0.460199	0.134393	5.35328	64.0847	2.46649	50734.7	759605	296868	3.79836	583.879	257.235	35970.4	0
23	Nyabihu	316	Jomba	1631	Nyamitanzi	27.914	2.54967	16.5716	50.8323	0.0126747	22.79	6.35374	2217.75	5700.48	1099.62	19415.6	322.957	13290.8	5.18695	418.873	354.691	96.8625	0.30565	0.111355	5.21132	64.8719	2.58713	12560.5	490326	742469	0.542555	154.377	249.985	31638.5	0
23	Nyabihu	317	Kabatwa	1632	Batikoti	54.9535	25.2671	1.04336	18.2183	0.00258315	10.6133	8.84589	2800.19	9682.5	13183.1	29362.8	11080.4	13772.1	5.50013	568.904	298.279	99.5185	0.801313	0.144553	1.60917	32.0716	2.75144	21142.8	2.51679e+06	1.29504e+06	1.7918	415.255	917.107	25472.9	1
23	Nyabihu	317	Kabatwa	1633	Cyamvumba	14.4915	0.2236	1.09735	80.5081	0.0142643	4.49302	8.83999	2523.72	5418.18	9910.9	24624.1	6493.52	12029.2	6.0092	524.255	252.133	97.5103	0.145427	0.0445151	5.3705	5.14878	2.10811	774.329	551710	419010	1.53322	52.8714	106.854	21902.5	1
23	Nyabihu	317	Kabatwa	1634	Gihorwe	23.4018	0.0807042	3.51201	65.0328	0.0292263	4.89856	8.7376	2538.35	3896.59	7792.65	24002.2	5345.48	9819.7	5.85685	521.484	245.978	96.422	0.233427	0.0654665	4.94928	16.698	4.27355	664.784	479376	911686	0.832725	72.5838	127.493	22928.1	1
23	Nyabihu	317	Kabatwa	1635	Myuga	7.74614	0.020294	2.80831	79.7225	0.0314212	5.17592	9.65767	2522.24	7699.75	12123.9	26475.2	8582.91	13851.9	5.95626	512.872	269.015	98.2715	0.0771907	0.0186404	3.79242	5.40059	3.05169	4270.68	733562	1.28666e+06	1.13965	167.343	140.41	22264	1
23	Nyabihu	317	Kabatwa	1636	Ngando	21.7761	0.456307	4.64431	70.7536	0.0149131	4.20406	8.65201	2442.05	3473.22	8548.56	22595.8	4427.28	11381.8	6.02287	496.217	261.67	96.7329	0.221111	0.0673682	5.77944	10.7961	3.34863	566.497	387708	502257	18.851	1835.18	407.376	20786	1
23	Nyabihu	317	Kabatwa	1637	Rugarama	55.6876	20.8312	3.48071	19.112	0.00393687	14.7772	8.48704	3141.4	8193.68	10955.4	28539.6	9479.63	11139.9	5.36142	577.501	251.77	98.8448	0.765826	0.143789	4.06876	67.7355	2.77878	178402	4.86055e+06	1.70297e+06	4.25303	1033.93	341.912	26530.8	1
23	Nyabihu	318	Karago	1638	Busoro	39.2927	7.57668	15.348	37.0267	0.00642442	18.8765	6.60589	2526.65	2073.47	2605.7	18160.6	271.911	7361.73	5.57702	531.897	279.611	96.078	0.468123	0.124774	5.51546	70.1312	2.63957	10482.6	856189	533712	1.46075	925.181	201.056	23138.6	1
23	Nyabihu	318	Karago	1639	Cyamabuye	48.1319	10.0269	6.80006	30.8301	0.0122076	16.4363	7.01609	2413.43	1473.04	1011.97	20267.8	389.243	4642.06	5.30407	468.98	286.458	95.8057	0.581506	0.111048	5.06183	106.92	4.79608	6091.87	383359	1.07243e+06	138.094	11429.2	4205.72	26033.5	1
23	Nyabihu	318	Karago	1640	Gatagara	27.1706	0.6588	10.2018	57.7344	0.0120898	19.2279	6.96596	2400.53	6265.86	2462.38	21616.6	208.259	6739.73	5.27783	455.543	337.363	96.4611	0.280148	0.0896782	5.11958	66.5097	3.87445	9275.13	564586	582476	0.464534	421.093	76.2071	30564.1	0
23	Nyabihu	318	Karago	1641	Gihirwa	45.9127	3.62062	6.32415	41.8037	0.0151393	18.0325	6.30605	2527.49	3918.74	587.332	18832.8	243.807	6239.78	5.24593	482.797	325.172	95.7364	0.491144	0.116378	5.4276	48.0667	1.75128	2427.21	349772	340932	1.89462	1400.83	972.043	26204.6	1
23	Nyabihu	318	Karago	1642	Kadahenda	48.7681	2.96876	9.08351	20.4024	0.014666	15.2896	7.87812	2365.22	3180.88	826.47	20917.9	454.622	4512.42	4.59019	372.087	316.325	96.3297	0.515813	0.136306	6.36261	80.5823	8.01516	3382.06	674631	819994	287.043	19192.9	14197.9	28084.6	1
23	Nyabihu	318	Karago	1643	Karengera	30.0024	0.331156	10.2723	47.2624	0.0113802	16.7652	7.54695	2399.18	5277.89	1526.54	20782.9	310.354	6142.76	5.14074	441.921	346.041	96.2118	0.306583	0.0916686	5.97217	70.4814	6.29125	8977.8	865982	992529	31.5884	3701.85	1804.13	29259.8	1
23	Nyabihu	319	Kintobo	1644	Gatovu	43.6221	1.52588	0.967636	51.8121	0.0161538	19.4025	6.54549	2354.82	3828.48	4777.88	27822.1	537.409	4387.89	5.5024	438.292	342.18	96.0862	0.450539	0.123725	5.08315	57.1036	2.40948	5153.31	481386	185632	1.98184	198.6	74.9014	34749.1	1
23	Nyabihu	319	Kintobo	1645	Kintobo	34.3156	0.830197	5.32781	58.1621	0.0114731	20.1945	6.4399	2353.43	5251.03	3502.66	25627.7	248.47	5466.54	5.49465	449.295	337.182	96.5014	0.354177	0.116221	4.68912	59.1435	2.20458	5326.03	583398	612595	0.407583	183.167	76.1909	33527.8	1
23	Nyabihu	319	Kintobo	1646	Nyagisozi	35.6241	0.678718	3.38738	59.0142	0.0142592	20.0139	6.48027	2326.25	4773.92	3677.02	27129.2	224.506	5308.45	5.52082	440.001	335.013	96.5331	0.365743	0.121183	5.29336	52.2575	2.41616	9615.02	770862	889324	1.29757	376.656	115.266	34612.5	1
23	Nyabihu	319	Kintobo	1647	Nyamugari	48.7133	7.83195	1.9547	40.0709	0.0114273	20.7429	6.54564	2327.57	1798.7	6470.98	28640.2	596.221	2737.51	5.68508	475.889	326.551	96.6396	0.566921	0.137384	5.09795	85.8003	3.06708	8902.95	635332	377605	2.137	325.465	171.158	34513.5	1
23	Nyabihu	319	Kintobo	1648	Rukondo	48.7019	3.18936	2.03747	43.4027	0.0148263	20.8437	6.78029	2330.57	3593.24	5284.51	29498	635.561	3435.83	5.52279	443.811	349.865	96.8143	0.522005	0.148726	5.40867	91.7189	4.33795	10544.9	854514	903335	1.03821	343.103	163.585	36210.2	1
23	Nyabihu	319	Kintobo	1649	Ryinyo	34.1725	0.387619	6.97526	51.7423	0.00986797	17.9102	7.24039	2376.4	4629.82	2979.42	23698.7	481.905	4751.5	5.45548	443.715	348.534	96.4254	0.342975	0.112249	5.67186	71.4413	6.13636	3937.46	492557	414372	0.673459	311.754	352.613	31529.3	1
23	Nyabihu	320	Mukamira	1650	Gasizi	55.6204	8.10014	12.0505	22.8614	0.00764315	11.1832	8.15629	2972.51	4628.42	7429.47	28488.2	5619.57	5598.85	5.32196	572.531	266.585	97.2451	0.637948	0.142354	6.9162	34.8231	1.85365	220524	6.52419e+06	5.96017e+06	2.0738	438.086	1254.77	30367.5	1
23	Nyabihu	320	Mukamira	1651	Jaba	46.0653	3.74305	11.007	24.8338	0.0322756	7.93623	8.83712	2342.81	835.452	1370.09	22961.7	991.666	2200.16	5.32318	461.155	305.661	96.6826	0.498663	0.143965	6.31039	85.3911	6.96272	3077.07	303662	673087	129.288	10765.2	4418.17	28396.5	1
23	Nyabihu	320	Mukamira	1652	Kanyove	44.3131	0.00455044	6.3643	47.8449	0.0147708	14.171	7.27795	2480.86	1515.21	4269.77	26263.3	3187.55	2041.6	5.56975	536.681	316.06	95.8131	0.44443	0.113836	5.3761	90.7209	4.28638	9096.13	389230	473782	0.662269	220.332	205.878	30298.6	1
23	Nyabihu	320	Mukamira	1653	Rubaya	49.4612	3.51271	6.08083	35.4335	0.0308897	10.1496	7.8567	2305.8	1257.62	4354.37	26200	1302.68	2034.01	5.6785	484.651	311.845	95.9646	0.527595	0.119555	4.66633	88.9446	5.24124	2335.71	597068	863035	1.05305	228.917	228.842	31913	1
23	Nyabihu	320	Mukamira	1654	Rugeshi	46.3614	0.290076	7.69759	33.786	0.0455124	8.28168	7.97422	2367.86	848.719	2056.29	23880.6	1802.71	1604.87	5.69526	503.285	320.908	95.6144	0.466038	0.108503	4.46936	94.4823	3.61655	4034.44	358192	539704	0.932896	366.924	188.052	28512.6	1
23	Nyabihu	320	Mukamira	1655	Rukoma	27.7104	0.294923	20.5826	37.5007	0.00817327	14.2713	8.49993	2333.53	2555.69	3148.98	24359.9	1208.54	2713.46	5.50543	440.231	331.205	97.0925	0.281335	0.109389	5.83953	96.4425	9.64275	2122.03	519940	533198	31.4292	2302	1590.99	31029	1
23	Nyabihu	320	Mukamira	1656	Rurengeri	39.9058	2.8947	3.7587	43.4049	0.0440309	8.84458	8.0547	2269.41	512.721	5396.14	27507	1343.37	2652.63	5.69774	499.54	318.801	95.6992	0.426435	0.108822	5.1408	89.4178	3.65504	3577.42	119284	322587	0.894545	428.795	112.096	32274.4	1
23	Nyabihu	321	Muringa	1657	Gisizi	23.0217	16.3032	40.269	19.5976	0.00495749	18.9005	6.64289	2519.7	2350.97	3235.09	9795.13	794.73	16749.1	5.01596	570.864	303.053	97.8769	0.394221	0.171907	4.82987	47.5914	2.27267	18066	694349	1.30478e+06	1.87496	1312.99	134.397	22107.6	0
23	Nyabihu	321	Muringa	1658	Mulinga	45.3418	6.40612	37.5019	10.228	0.00332575	19.214	6.49187	2538.17	3906.59	2689.65	10521.9	801.587	15245.9	4.90087	554.058	309.251	98.0986	0.516891	0.1881	5.0187	56.9728	2.40948	19468.1	1.69833e+06	1.55056e+06	2.47831	1693.67	273.981	21011.6	1
23	Nyabihu	321	Muringa	1659	Mwiyanike	19.5839	3.0849	16.9402	59.0384	0.0134277	19.9192	6.44715	2276.45	5324.17	1246.47	16617.9	176.088	12031	5.13585	461.337	335.362	97.115	0.225899	0.0832	5.2573	52.7871	2.56659	8953.23	273621	404653	0.235966	385.464	98.1657	27928.6	0
23	Nyabihu	321	Muringa	1660	Nkomane	24.3241	2.93208	16.0515	55.215	0.0111551	20.476	6.33737	2249.68	2568.44	860.079	14697.3	194.719	14679.5	5.17187	459.745	336.51	97.1674	0.272792	0.108614	5.66664	52.0347	2.27187	6135.65	720787	468428	0.245483	350.432	77.2062	27326.7	0
23	Nyabihu	321	Muringa	1661	Nyamasheke	15.4323	30.1301	29.0575	24.5861	0.0062594	19.3547	6.44816	2375.63	669.794	2321.16	10564.8	415.416	16575.2	5.05934	536.773	318.448	97.2266	0.456337	0.163258	5.19921	53.8505	2.6993	6843.42	211296	471705	1.33588	943.403	105.353	24168.2	0
23	Nyabihu	321	Muringa	1662	Rwantobo	20.2215	16.5495	27.0875	35.4455	0.00847528	19.8458	6.4188	2498.11	4886.33	2228.11	14127.2	416.11	12650.1	4.9358	533.305	321.552	96.9507	0.366578	0.136298	5.4643	53.3728	2.22164	18337.7	866347	330346	3.24908	2886.94	257.907	24964	0
23	Nyabihu	322	Rambura	1663	Birembo	26.8629	5.32909	10.6258	54.6668	0.0140968	20.3715	6.42999	2262.36	6970.41	610.711	18265	335.006	10733.6	5.22429	446.667	332.22	96.398	0.320968	0.10407	5.45626	58.5941	2.55286	7685.23	299698	467338	0.485391	387.385	88.5871	29110.5	0
23	Nyabihu	322	Rambura	1664	Guriro	27.8875	3.57785	10.3465	56.4273	0.0158647	19.9413	6.46505	2348.78	7261.34	967.057	19279.1	323.515	8483.95	5.21728	472.607	327.163	96.0696	0.313387	0.0885588	5.01768	47.4115	2.0094	11567.9	725686	816451	0.882617	732.162	103.24	28974.4	0
23	Nyabihu	322	Rambura	1665	Kibisabo	36.3499	7.64976	16.0801	38.05	0.0118454	18.6544	6.66428	2566.22	6847	1060.02	15233.2	411.467	10507.8	4.91824	546.93	312.921	97.0927	0.4401	0.153908	5.44995	62.2928	2.46242	12386.9	181613	777411	4.17827	780.994	140.972	24843.2	0
23	Nyabihu	322	Rambura	1666	Mutaho	33.7299	2.7654	52.9197	10.1441	0.00272673	17.8922	6.59013	2668.56	5792.35	3172.2	13282.7	399.411	11777.2	5.01109	588.766	294.021	97.9358	0.363497	0.165296	5.02774	60.6825	2.39124	11364.8	1.42332e+06	4.70392e+06	3.99044	477.974	227.583	20406.6	1
23	Nyabihu	322	Rambura	1667	Nyundo	39.85	1.60377	6.17293	44.5701	0.0297658	18.075	6.58702	2439.46	6401.93	930.816	17881.1	197.334	8282.86	5.02219	479.509	319.365	95.6911	0.4147	0.105312	4.79805	52.2979	2.53639	11159.6	605791	788557	34.5587	4205.08	1476.61	26974.1	1
23	Nyabihu	322	Rambura	1668	Rugamba	25.1395	0.125175	18.0465	54.3909	0.0141905	17.5571	6.60008	2606.66	5561.56	1579.6	16333.1	295.966	8699.92	4.9567	566.023	310.73	97.1637	0.253394	0.097213	5.53362	62.1446	2.15895	4989.54	543053	798119	1.35446	754.049	262.416	24499.6	1
23	Nyabihu	323	Rugera	1669	Gakoro	53.9835	16.9693	2.93334	22.0109	0.0216712	19.3729	6.91962	1749.69	740.799	1225.81	30107.6	333.593	10603.7	5.74539	406.611	336.628	97.1504	0.71019	0.117901	6.6092	85.6605	2.9553	38793.8	225989	1.08193e+06	1.56411	198.02	386.734	40027.2	0
23	Nyabihu	323	Rugera	1670	Marangara	27.4442	3.87366	4.45117	63.2739	0.013389	21.2755	6.42002	2173.17	3324.1	1874.72	29008	439.496	7399.63	5.60482	393.071	347.025	96.6111	0.312236	0.106648	5.40219	52.0697	2.09471	22753.9	1.13945e+06	1.94596e+06	0.999568	255.979	202.088	37555	1
23	Nyabihu	323	Rugera	1671	Nyagahondo	65.3399	9.09485	10.4871	10.4465	0.0139682	22.3177	7.02778	1658.78	646.386	713.206	27887.6	204.524	13357.8	5.68151	394.543	330.226	97.685	0.746007	0.118539	6.01936	143.759	3.91514	28053.5	185407	540113	1.36794	265.467	482.466	39241.9	0
23	Nyabihu	323	Rugera	1672	Nyarutembe	61.3844	12.1825	2.68681	21.6047	0.016986	17.6865	7.06227	1719.38	648.407	1032.29	31777.9	338.547	9678.27	5.70832	413.599	324.279	97.2572	0.734823	0.112489	6.31074	144.725	3.31294	43775	139398	590914	1.35294	421.231	190.813	41027.1	1
23	Nyabihu	323	Rugera	1673	Rurembo	35.153	6.59627	6.65319	50.5116	0.0131504	21.2692	6.56506	2017.69	1808.76	2487.15	31358.1	517.257	7566.17	5.7113	391.669	335.575	96.6669	0.417529	0.137557	5.40039	64.5927	2.6049	54658.6	979158	801569	1.19326	300.713	170.691	39739.1	1
23	Nyabihu	323	Rugera	1674	Tyazo	42.0608	7.04487	10.1869	40.2731	0.0111256	24.7238	6.36962	2102.1	2217.01	1457.66	27658.6	341.568	10288.4	5.48562	409.354	351.07	96.2897	0.491815	0.132002	5.54457	60.4278	1.98353	28779.9	1.61192e+06	821961	1.87878	253.493	140.199	37624.8	0
23	Nyabihu	324	Rurembo	1675	Gahondo	33.185	0.952411	6.27938	58.8892	0.0104593	22.8428	6.31564	2258.7	4986.98	1482.48	26447.6	251.432	7659.06	5.49559	421.777	334.192	96.4717	0.338928	0.111653	5.06033	53.8815	1.98039	12406.8	814146	504746	0.73888	402.009	318.73	35255.2	0
23	Nyabihu	324	Rurembo	1676	Gitega	28.5315	5.57836	20.9442	44.3656	0.0101218	25.9798	6.09893	2106.46	2059.17	1610.21	26384.5	350.984	12153.7	5.41945	408.44	342.826	96.1409	0.341518	0.103685	4.89462	57.5022	1.47479	32838.9	390184	869273	1.15672	374.656	130.04	37415.3	0
23	Nyabihu	324	Rurembo	1677	Kirimbogo	28.1169	3.52062	11.3452	56.1585	0.00783711	22.3949	6.43898	2337.87	7527.5	2184.35	21774.2	250.21	8329.73	5.27834	451.37	335.596	96.2924	0.319422	0.0996796	5.39871	61.1569	1.60719	14530.2	346793	1.13346e+06	0.767933	463.63	198.149	31575.7	0
23	Nyabihu	324	Rurembo	1678	Murambi	30.3438	2.47746	6.92435	58.5597	0.0116048	22.1213	6.38658	2277.52	5726.83	2281.72	23978.3	234.928	8524.38	5.38846	437.135	335.844	96.3418	0.328596	0.106005	4.77785	56.366	2.18267	17752.1	450128	1.30155e+06	1.1443	1001.7	542.646	33700.6	0
23	Nyabihu	324	Rurembo	1679	Mwana	27.6451	4.01305	18.2333	49.0415	0.0113005	24.4816	6.40378	2052.91	3412.2	1162.88	25255.8	202.876	11059.1	5.42487	401.17	350.793	96.0992	0.317111	0.0921947	4.65397	63.3637	2.65623	19907.6	393298	606267	0.870019	264.898	144.689	36039.6	0
23	Nyabihu	324	Rurembo	1680	Rwaza	34.5711	4.67456	7.52197	52.2277	0.010171	22.4283	6.39448	2108.83	6230.11	781.294	21824.1	179.945	10732.9	5.26693	409.213	352.515	96.359	0.390148	0.124059	5.13979	57.6453	2.33024	14470.7	656992	509019	0.526355	88.2267	292.824	32871.2	0
23	Nyabihu	325	Shyira	1681	Cyimanzovu	53.4655	22.3269	14.9809	6.24374	0.0159593	23.5903	6.66524	1694.75	637.42	945.648	25826	316.191	15218.9	5.62457	394.299	363.544	96.8695	0.758636	0.0835658	6.36853	66.3541	2.78232	22030	196280	237911	2.16863	563.713	222.012	38155.5	0
23	Nyabihu	325	Shyira	1682	Kanyamitana	35.8847	25.1994	12.7231	21.4742	0.0214253	20.9808	6.85861	1777.24	954.262	1125.21	24693.9	219.201	15330.6	5.62398	390.213	336.844	96.2258	0.609498	0.120496	5.63186	81.4586	3.40621	74863.6	429537	313031	6.03047	810.715	386.477	37523.4	0
23	Nyabihu	325	Shyira	1683	Kintarure	29.181	23.5964	22.298	22.0269	0.0101421	23.0455	6.3937	1809.29	937.463	561.753	23818.9	315.753	14233.1	5.45678	375.94	340.441	96.1769	0.523401	0.128287	5.47301	70.348	2.4357	59503	473869	395565	3.37736	519.236	439.683	37106.4	0
23	Nyabihu	325	Shyira	1684	Mpinga	54.6787	18.4185	4.58268	13.8532	0.0303885	16.7704	7.13078	1523.58	713.904	332.751	27715.4	322.24	15516.6	5.64736	380.741	325.138	97.7414	0.731553	0.128463	4.92965	130.587	4.32163	6435.43	113944	611599	23.7035	1378.81	1206.79	39860.8	0
23	Nyabihu	325	Shyira	1685	Mutanda	25.7607	11.0693	35.7632	26.2716	0.00804666	26.915	6.1354	1980.23	3130.26	720.255	24055.9	214.266	13007.8	5.33598	414.322	345.332	95.8159	0.366964	0.0979359	5.08711	61.1408	1.86755	24073.2	792456	760904	1.58886	361.621	298.723	35838.2	0
23	Nyabihu	325	Shyira	1686	Shaki	20.6787	2.89519	20.8154	54.9032	0.0103905	23.9236	6.24481	2152.26	4071.35	1238.65	21898.8	283.829	13514.4	5.20958	414.377	345.105	96.8803	0.236208	0.0809245	5.43797	58.745	1.935	12060.8	733060	969096	0.508339	71.2644	133.816	34101.9	0
25	Rubavu	342	Bugeshi	1756	Buringo	10.739	0.0480587	8.30474	72.7849	0.0265905	7.57634	9.57684	2473.09	10760.9	14965	29323.5	11581.8	16160.1	5.9696	522.841	287.36	97.9153	0.108731	0.0321575	4.54883	11.8763	2.94161	1750.15	1.49757e+06	439957	0.707952	497.427	408.728	23582.3	1
25	Rubavu	342	Bugeshi	1757	Butaka	15.719	0	12.29	67.9616	0.0168617	7.37421	9.2745	2571.3	10700.3	14628.4	29694.1	11754.2	15550.7	5.8495	545.051	293.191	97.4806	0.157126	0.0502239	4.9274	10.2378	3.23908	887.356	1.45507e+06	543881	0.694708	937.804	476.924	24471.1	1
25	Rubavu	342	Bugeshi	1758	Hehu	15.5058	0.0772119	3.39204	77.2998	0.0161254	7.06077	9.56866	2245.89	12628.4	17206.5	30222.2	13142.6	18599.1	6.04724	478.328	312.65	97.6847	0.15726	0.0629548	4.96425	47.6147	4.29501	2245.43	518229	279175	1.28695	608.469	607.218	22818.8	1
25	Rubavu	342	Bugeshi	1759	Kabumba	21.1792	0.0962434	4.59429	68.8474	0.0265415	8.9571	8.17385	2396.16	8158.93	13196.2	25969	8594.99	15362	6.02947	477.165	277.043	97.7483	0.212397	0.0964067	5.28666	61.8469	4.08255	3677.28	609438	815060	33.4824	2336.58	1151.83	20634.6	1
25	Rubavu	342	Bugeshi	1760	Mutovu	14.1997	0.618741	2.59988	76.7962	0.0241442	6.08411	8.58261	2261.95	10626.1	15671.6	27899.7	10994.9	17573.8	6.20101	481.897	328.112	97.4726	0.148433	0.0501402	4.79888	15.4059	3.3261	3982.85	321690	504376	0.614618	349.232	90.8135	20969.6	1
25	Rubavu	342	Bugeshi	1761	Nsherima	15.5128	0.0687269	8.33571	73.0364	0.0231077	7.14432	9.87972	2367.85	11953.9	16194.3	30258.6	12677.8	17334.6	6.03079	505.539	305.393	97.2209	0.156464	0.0446408	5.16813	10.3262	3.01516	1959.65	849406	370366	0.661417	290.848	147.949	23736.5	1
25	Rubavu	342	Bugeshi	1762	Rusiza	20.817	0	0.808812	73.8673	0.0246955	6.81444	8.359	2233.14	8829.41	14530	25722.9	9155.75	17209.9	6.2201	487.112	313.203	97.4909	0.208956	0.0871656	5.59122	28.388	3.3052	2702.69	432194	342911	9.6079	691.419	487.649	19046.4	1
25	Rubavu	343	Busasamana	1763	Gacurabwenge	15.6767	0	1.0853	77.8059	0.0160004	5.17299	8.83861	2069.4	8479.46	13202.1	24399.7	9276.85	15560.3	6.33162	446.16	327.302	97.3915	0.155227	0.0519964	5.22163	6.76784	3.02201	5951.94	499040	399700	0.390473	555.592	578.053	16388.7	1
25	Rubavu	343	Busasamana	1764	Gasiza	16.3702	0	4.64803	70.3631	0.0227017	8.00026	7.79923	2135.86	6530.74	11247.1	22343.7	7370.34	14215.9	6.40334	453.41	295.101	97.8974	0.163914	0.0701784	5.1067	53.0636	3.07578	4072.54	297055	1.02215e+06	0.934525	1053.58	782.022	15056.4	1
25	Rubavu	343	Busasamana	1765	Gihonga	6.46203	0	3.53343	81.8567	0.0234087	3.78858	8.75812	2133.07	4267.88	9291.99	20269.9	5784.47	13475.6	6.43827	474.681	285.736	98.5494	0.0634875	0.0172873	3.54819	4.14649	2.193	747.696	368441	397408	0.590008	611.142	132.814	14232.7	1
25	Rubavu	343	Busasamana	1766	Kageshi	12.8926	0.0132723	5.6411	76.7584	0.0118287	7.87503	7.90311	1997.73	7936.58	10750.7	22458.6	7382.81	12642.6	6.28087	421.182	343.284	97.7965	0.130307	0.0446877	4.76217	38.5635	3.12291	2709.72	378873	1.03862e+06	1.12183	87.381	194.754	13467.5	1
25	Rubavu	343	Busasamana	1767	Makoro	8.26979	0	2.52319	83.308	0.0155092	3.97026	8.6341	2067.17	5211.69	9171.65	20309.7	5763.03	12370.7	6.41186	438.429	308.415	98.1691	0.0839438	0.023005	4.16878	4.3127	2.25952	816.251	269578	427996	0.903736	269.424	215.497	13201.4	1
25	Rubavu	343	Busasamana	1768	Nyacyonga	13.0669	0	1.0133	75.7859	0.0288335	5.51908	8.88456	2115.83	9322.41	14632	25688.3	9973.67	17167.7	6.2688	462.247	335.471	97.8171	0.128404	0.0453072	4.72162	8.98859	2.81413	1204.63	185104	172358	0.333597	369.277	109.453	17997.5	1
25	Rubavu	343	Busasamana	1769	Rusura	12.7254	0.0271511	1.36105	78.5973	0.0216408	6.96361	8.59872	2067.92	10799.4	15982	27111.6	11407	18051	6.2178	445.799	346.306	98.3885	0.126099	0.0600593	4.10958	23.0285	3.00723	3505.26	402018	797926	0.477518	350.607	100.615	18925.6	1
25	Rubavu	344	Cyanzarwe	1770	Busigari	43.719	0.896543	9.81613	40.1274	0.0159129	7.40531	8.15292	1746.99	6272.64	6246.24	19570.7	4470.49	7475.52	6.08526	429.897	380.353	96.3249	0.44749	0.130141	6.01317	65.7029	3.42817	5219.45	1.18553e+06	1.00214e+06	2.23441	241.99	727.498	8274.79	1
25	Rubavu	344	Cyanzarwe	1771	Cyanzarwe	21.2437	0.195343	6.58053	63.0304	0.0220682	9.28951	8.01815	1927.77	4307.74	6212.77	17543.9	2619.43	9462.94	6.21591	419.129	319.659	97.4502	0.215054	0.0917922	5.81987	77.2789	3.56354	7816.75	181046	683432	2.39436	158.455	120.697	10176.2	1
25	Rubavu	344	Cyanzarwe	1772	Gora	9.558	0	1.98769	84.424	0.015169	5.57758	8.39097	2141.49	1769.5	6765.15	17567.7	4283.45	12567.4	6.5396	506.995	257.284	98.0416	0.0958544	0.0283574	4.3123	14.475	2.16719	1574.17	251445	232635	2.43993	177.003	917.225	12948.1	1
25	Rubavu	344	Cyanzarwe	1773	Kinyanzovu	53.186	1.57084	5.25519	35.2552	0.0158585	5.17733	8.61359	1738.41	5947.43	5819.27	18300	3270.66	7861.28	6.1693	433.234	339.277	96.285	0.546208	0.129537	5.46621	19.3073	3.02185	1685.58	448186	297509	1.65116	528.313	175.027	8699.85	1
25	Rubavu	344	Cyanzarwe	1774	Makurizo	15.7524	0.0661891	1.15704	77.6297	0.0200911	5.59869	8.43621	1977.59	2542.53	5480.08	16580.8	2849.35	10435.3	6.32122	446.552	315.146	97.2599	0.160611	0.0525959	6.11656	17.6043	3.15062	2594.9	186594	559064	0.899949	695.57	318.886	10852.5	1
25	Rubavu	344	Cyanzarwe	1775	Rwangara	24.866	0.227131	7.92361	59.835	0.0135141	6.82091	8.49519	1852.53	6599.74	7307.44	19436	4234.75	9374.35	6.26412	428.222	351.044	97.6904	0.250815	0.115784	5.15862	38.1335	3.29664	1838.28	860000	277141	1.5545	446.317	292.956	10207.8	1
25	Rubavu	344	Cyanzarwe	1776	Rwanzekuma	9.14166	0	3.5401	81.5968	0.0177641	5.15167	8.40989	2078.77	3438.3	7289.55	18356.4	4303.6	11650.5	6.40353	473.789	299.17	97.8873	0.0912117	0.0216274	4.67124	12.7273	1.9755	2942.09	215640	580226	0.674519	885.137	422.176	12294.4	1
25	Rubavu	344	Cyanzarwe	1777	Ryabizige	5.66495	0	6.49027	79.4661	0.0154698	6.18387	8.74904	1944.72	5903.1	8097.99	19636	4583.12	10561.8	6.30193	420.412	344.29	98.7662	0.0556057	0.0184215	3.18277	25.4554	3.08513	1257.24	661370	355893	0.945462	224.945	317.494	11398.1	1
25	Rubavu	345	Gisenyi	1778	Amahoro	42.2108	0.95586	28.044	1.58261	0.0981132	18.4946	6.75952	1572.79	327.137	701.34	15016.5	701.34	920.784	3.65987	234.987	178.469	96.4882	0.418986	0.132596	5.94116	112.578	2.3541	4449.46	88039.5	64226.7	557.078	22422.8	12775.4	1211.57	1
25	Rubavu	345	Gisenyi	1779	Bugoyi	2.1628	0.276598	7.0074	2.04269	0.282829	3.23406	8.45562	1503.09	1334.5	1829.72	16243.9	1829.72	835.457	0.159975	9.77518	7.37275	99.2236	0.0263065	0.00530482	1.89879	3.90616	1.93187	136.028	300248	210822	53.857	2007.87	1138.71	752.358	1
25	Rubavu	345	Gisenyi	1780	Kivumu	0.378344	0	3.11654	1.61407	0.347362	2.31369	8.24533	1521.16	1516.85	2229.46	16639.1	2108.3	1047.99	0.367979	22.7429	15.175	99.7919	0.00465448	0.000451578	0.377733	1.25854	1.33464	24.7932	290279	183914	123.962	4614.45	2125.63	1317.2	0
25	Rubavu	345	Gisenyi	1781	Mbugangari	1.60297	0.257529	5.2693	4.99752	0.276432	2.37534	8.72468	1543.35	2280.78	3057.96	17634.5	1862.78	2113.16	1.12621	69.6361	51.3664	99.4994	0.0179952	0.00509809	1.36117	1.48823	2.1196	156.894	204480	222352	361.869	13797.8	7857.62	2451.71	0
25	Rubavu	345	Gisenyi	1782	Nengo	29.2085	0.261367	14.7298	7.20512	0.124005	9.50267	7.61129	1510.23	1248.42	705.015	14543.5	582.314	1418.33	2.59888	179.114	133.064	96.7832	0.291061	0.106618	6.10349	76.5015	2.96337	1995.43	303366	554074	697.487	32675.2	19350.8	402.14	1
25	Rubavu	345	Gisenyi	1783	Rubavu	59.7828	3.87586	20.7224	1.65573	0.0406455	22.0788	6.53275	1700.07	1314.81	1795.43	16410.4	467.447	2140.8	6.01965	389.891	306.371	97.3045	0.634551	0.146248	5.74071	99.4992	2.03491	8893.17	303680	336338	4.8945	334.165	1355.94	2960.82	1
25	Rubavu	345	Gisenyi	1784	Umuganda	2.24396	0.306778	43.5701	6.68185	0.131536	2.83376	8.56051	1547.76	1254.58	2003.38	16647.9	1047.29	1520.75	4.12402	256.848	185.462	99.3081	0.0260683	0.00699463	1.86055	3.71386	2.15592	186.816	141131	224507	404.284	15801.8	8752.46	2249.63	0
25	Rubavu	346	Kanama	1785	Kamuhoza	46.0714	0.0976592	5.63566	43.3884	0.0231536	19.6052	6.80816	2229.25	2391.83	1577.14	11306.3	248.319	12816.2	5.6544	483.256	302.721	97.285	0.463422	0.16605	6.53615	74.3909	3.20105	39662.7	687059	473512	5.01408	1534.62	663.597	11362.9	1
25	Rubavu	346	Kanama	1786	Karambo	37.946	0.59839	34.9976	26.0314	0.0072419	20.7249	6.48793	2614.31	3792.93	907.949	10089.8	500.144	15723.9	5.12919	544.902	295.584	97.7156	0.385601	0.163374	6.06651	59.2378	2.1693	22692.4	799742	309207	3.96298	1217.87	302.193	15149	1
25	Rubavu	346	Kanama	1787	Mahoko	30.4457	2.35226	1.31648	31.5736	0.122068	5.83092	8.23861	1916.35	596.316	619.997	10620.9	221.177	10683.8	4.7976	368.827	290.971	96.0997	0.325269	0.101225	5.44865	63.0692	3.16131	5011.11	278621	463950	377.778	22651	14410.6	9138.69	1
25	Rubavu	346	Kanama	1788	Musabike	55.0389	1.93199	4.6258	35.3412	0.0162641	20.2137	6.71949	2034.16	575.108	565.188	8687.98	466.163	12843	5.72282	454.61	325.85	96.5065	0.56629	0.136129	5.08077	83.6542	3.65458	11463.5	106258	358792	2.74948	279.556	295.278	10248.7	1
25	Rubavu	346	Kanama	1789	Nkomane	29.6589	0.393451	22.5331	45.9552	0.010181	20.939	6.37176	2489.38	2239.68	807.04	8537.72	442.76	16446.1	5.2451	518.116	305.282	96.9254	0.298432	0.112977	6.06129	52.7915	2.07966	15749.8	441610	797961	1.33063	799.328	171.087	14065.7	1
25	Rubavu	346	Kanama	1790	Rusongati	38.7471	1.28715	9.19991	49.8496	0.0118952	22.4636	6.53894	2200.04	764.315	1089.09	8108.48	455.867	14642.6	5.43366	461.319	310.997	96.3811	0.402734	0.12609	5.53175	53.6643	2.34057	22443.9	271864	1.18556e+06	3.8171	807.082	292.314	11819	0
25	Rubavu	346	Kanama	1791	Yungwe	26.5243	0.166637	44.4965	28.393	0.00463741	18.8875	6.4361	2617.95	4486.58	876.668	11599.6	360.306	14754.3	5.31475	559.846	312.386	98.0699	0.266994	0.135729	5.30598	57.2076	2.12865	27529	1.08826e+06	464228	5.83344	1495.41	245.874	14654.1	1
25	Rubavu	347	Kanzenze	1792	Kanyirabigogo	13.6762	0.00950045	5.18031	73.3018	0.0323698	2.08825	8.61267	2349.37	540.982	6323.23	18461.6	826.362	12355.8	6.02912	508.794	254.903	97.283	0.138779	0.0355712	4.94328	1.1893	2.23369	110.053	171646	312775	3.90687	159.118	90.3587	17913.5	1
25	Rubavu	347	Kanzenze	1793	Kirerema	42.9984	0.904945	10.7827	35.3413	0.0270934	14.7785	7.23282	2323.94	743.724	5576.42	16358.5	2895.45	13731	6.11462	535.457	247.093	97.5323	0.43586	0.168446	5.6096	115.94	3.23578	12064.3	248684	189236	14.4	696.843	1445.06	13723.6	1
25	Rubavu	347	Kanzenze	1794	Muramba	57.8026	3.7685	29.0521	9.36699	0.000289776	22.2138	6.42475	2659.34	2589.22	3283.39	14374.9	1602.87	14566.8	5.60034	572.218	290.876	98.7565	0.615729	0.195329	3.56226	90.2084	2.43652	16563	533942	284669	4.46727	526.173	418.688	14295.9	1
25	Rubavu	347	Kanzenze	1795	Nyamikongi	10.5275	0.0462458	3.61274	78.7157	0.0312039	2.87245	8.50269	2312.92	861.478	6602.49	18065.7	1462.14	14345.2	6.40497	510.421	284.349	97.8215	0.10504	0.028833	4.47507	4.2695	2.11293	356.8	288959	338377	20.1934	1235.2	720.022	15969.2	1
25	Rubavu	347	Kanzenze	1796	Nyamirango	54.0351	0.0649467	2.65169	36.2183	0.0222178	14.7354	7.23959	2433.23	833.704	4918.35	16399.2	1125.54	14287.4	6.09593	524.959	279.667	98.3213	0.539705	0.196331	4.7874	156.415	3.94664	17255.7	268042	205994	5.02714	337.964	398.947	15543.2	1
25	Rubavu	347	Kanzenze	1797	Nyaruteme	7.34624	0	1.42056	86.6434	0.0211899	4.37545	8.66884	2219.33	1696.71	7710.31	18492.1	3378.74	14049.2	6.50008	497.628	269.884	98.7117	0.0728709	0.0285209	2.99222	21.2272	2.39636	399.196	181187	193504	0.417243	164.642	400.963	14439.5	1
25	Rubavu	348	Lac Kivu	1798	Lac Kivu	0.206442	0	0.0807445	0.00059895	7.13123e-05	1.17005	10.2887	1461.77	5083.88	4483.46	13752.2	3461.41	6340.11	0.0544687	3.86654	3.14535	99.9092	0.00347254	0.00102276	0.369932	1.32882	0.327006	0.897213	5.37971e+06	5.38015e+06	20.8413	1056.48	708.07	0	0
25	Rubavu	349	Mudende	1799	Bihungwe	12.5801	0.104741	5.54937	79.0825	0.0166425	4.77882	8.67887	2396.92	4988.12	10467.8	23064.8	5391.29	13342	6.21874	503.481	267.393	98.1698	0.128063	0.0529268	4.58172	20.6668	3.18057	1543.06	678990	500341	1.02884	157.655	101.061	19685.3	1
25	Rubavu	349	Mudende	1800	Kanyundo	18.7605	0.0445151	6.94668	70.667	0.018877	5.86052	8.2314	2335.13	4367.57	10048	21739.7	4526.27	14195	6.30601	516.39	272.838	97.3702	0.187783	0.0698204	5.37981	30.9683	2.66473	1385.95	801871	670093	1.66303	107.302	191.55	18084.8	1
25	Rubavu	349	Mudende	1801	Micinyiro	8.9012	0	2.65786	84.7807	0.0219051	4.14645	8.56105	2230.49	5117.82	10983.1	22003.5	5729.23	15583.2	6.39252	504.693	277.793	98.4828	0.0892744	0.0353693	3.39266	7.03419	2.249	863.325	360292	207130	0.258568	150.596	132.221	16627.6	1
25	Rubavu	349	Mudende	1802	Mirindi	4.76619	0.0662936	2.14487	87.6033	0.0185548	4.20532	9.38552	2406.47	6583.05	11770.3	24548.8	7034.86	14283.2	6.15469	498.107	263.837	98.8965	0.0464763	0.0119635	2.86392	5.3769	3.03788	4322.62	121323	776266	22.2795	1656.14	498.076	20169.9	1
25	Rubavu	349	Mudende	1803	Ndoranyi	19.0975	0.483028	4.41209	74.5168	0.0127085	3.64923	8.51259	2342.71	2127.64	7937.84	19976.7	2391.69	12861.6	6.26988	499.12	275.715	96.9759	0.195925	0.0616771	5.80326	9.79852	2.54406	1399.42	418944	1.23611e+06	3.47076	224.515	84.3728	18089.4	1
25	Rubavu	349	Mudende	1804	Rungu	11.1194	0	3.36479	82.4083	0.0132719	5.38779	8.27713	2224.22	3173.02	9104.56	20060.4	4125.08	14814.6	6.39855	501.378	281.255	98.2855	0.111599	0.0453307	4.26012	34.8988	3.08782	977.67	320190	300746	0.982836	245.168	115.131	15503.2	1
25	Rubavu	349	Mudende	1805	Rwanyakayaga	15.269	0.0303689	1.19168	78.5218	0.0266977	5.48093	8.71491	2263.95	7082.2	12887.1	24025.7	7465.69	16409.7	6.29091	515.609	274.272	97.5163	0.15252	0.0532947	4.7912	13.0315	3.43665	1840.87	224048	173325	6.09632	504.753	467.514	18024.4	1
25	Rubavu	350	Nyakiriba	1806	Bisizi	29.1729	0.13517	4.03556	58.0497	0.0301105	6.68323	8.62811	1987.68	746.689	2922.17	13790	2082.11	10396.7	5.81888	457.386	339.3	97.0614	0.294184	0.116503	6.06494	51.2956	3.32833	23266.7	271757	2.08584e+06	44.9181	4000.48	3411.66	10091.2	1
25	Rubavu	350	Nyakiriba	1807	Gikombe	54.5434	0.595485	4.21387	29.4544	0.0346364	17.3309	7.29584	2136.33	1411.49	2472.62	12713.7	1479.29	11555.5	5.6747	473.969	315.211	97.8146	0.551308	0.18166	6.08056	103.134	3.97021	35072.7	437676	726774	55.3428	5019.42	1970.08	10834.6	0.996571
25	Rubavu	350	Nyakiriba	1808	Kanyefurwe	8.84826	0	2.39451	11.4678	0.245919	4.48234	8.08201	1881.57	382.867	586.993	11527.5	470.958	9624.62	1.23184	92.1209	73.7925	97.9644	0.0883059	0.0303642	4.13254	12.7395	2.27906	133.124	67321.2	166268	383.278	21230.9	13619.7	8662.89	1
25	Rubavu	350	Nyakiriba	1809	Nyarushyamba	16.7369	0.0277513	1.33303	76.2898	0.0210581	5.32371	8.95653	2021.22	1069.45	4622.36	15500.9	3109.53	11028.8	6.18356	476.042	314.978	97.0384	0.166318	0.0480775	6.06515	11.6325	2.36133	9484.93	411866	1.47102e+06	2.00775	1067.68	2507.78	11106.8	1
25	Rubavu	351	Nyamyumba	1810	Burushya	59.0033	0.415792	7.28682	24.9245	0.0324436	18.8871	6.26285	1728.2	453.206	1597.56	8582.4	300.531	7231.99	5.89267	479.613	345.318	95.4573	0.593363	0.0992366	4.4901	53.8655	1.73037	5655.45	93679.4	205020	0.376203	343.06	130.806	1644.4	1
25	Rubavu	351	Nyamyumba	1811	Busoro	55.2648	5.25296	7.36008	23.5769	0.0353223	16.2139	6.62829	1585.33	1117.94	995.046	8287.31	247.077	8362.17	5.20855	415.945	299.646	95.5387	0.602417	0.0994268	4.98059	41.993	1.94496	6933.27	453093	292784	281.476	20414.5	9419.54	675.502	1
25	Rubavu	351	Nyamyumba	1812	Kinigi	66.7543	14.4547	5.54672	6.81207	0.0237999	14.7873	6.85924	1738.78	573.641	653.103	9972.57	264.632	6061.42	6.09394	489.735	368.982	96.8624	0.811411	0.0585282	6.72555	80.2792	3.37375	2709.16	177330	369657	1.90935	208.269	90.3292	3141.53	1
25	Rubavu	351	Nyamyumba	1813	Kiraga	48.1623	2.79321	8.39016	26.8572	0.046575	16.3201	6.48004	1573.12	983.464	2492.34	9839.37	263.016	6145.75	4.90058	397.94	303.52	95.4119	0.502424	0.105027	4.61884	39.5338	1.97544	5725.9	347612	242456	447.714	30527.4	17209.5	657.439	1
25	Rubavu	351	Nyamyumba	1814	Munanira	65.683	0.556099	2.23268	15.5135	0.0547371	15.9325	6.6895	1641.67	1168.83	2168.35	11044.2	260.825	4676.43	5.99193	471.879	375.607	95.9714	0.661386	0.0960062	4.98206	43.5398	2.87655	7160.56	298668	288082	22.6154	1857.47	1139.29	1537.84	1
25	Rubavu	351	Nyamyumba	1815	Rubona	48.5684	1.69948	9.68457	12.1807	0.0812718	15.6366	6.74265	1555.43	2758.41	2200.88	12229.4	477.902	3888.62	4.96349	362.002	289.214	95.5544	0.498167	0.109113	4.8961	49.8496	2.52351	2681.69	275765	323037	398.753	22925.9	13551.7	445.228	1
25	Rubavu	352	Nyundo	1816	Bahimba	49.069	7.3713	3.0336	36.1358	0.026739	13.8497	6.80853	2009.99	2146.52	1645.1	6650.43	340.071	11665.1	5.64097	448.818	356.45	95.2312	0.563752	0.0958194	4.54464	40.1604	2.94212	4396.67	716290	116049	0.73416	213.189	325.973	7909.24	1
25	Rubavu	352	Nyundo	1817	Gatovu	57.1029	8.44236	1.79969	28.5998	0.0315881	15.3422	6.62373	2017.18	3091.71	2236.23	6797.76	292.933	10334	5.61123	449.734	362.722	95.7526	0.656395	0.0923591	5.1774	42.6447	2.50722	2555.54	273460	373605	0.873157	342.927	279.203	6501.26	1
25	Rubavu	352	Nyundo	1818	Kavomo	72.9433	11.2959	3.56892	9.98283	0.0173437	17.2598	6.71157	1850.56	2503.85	1044.29	8268.96	433.674	8084.59	5.71364	470.32	371.732	97.3118	0.841207	0.0521854	5.45444	81.4089	3.06583	11724.9	544570	679319	3.07451	290.818	658.658	4593.96	1
25	Rubavu	352	Nyundo	1819	Kigarama	48.6677	3.1172	6.84988	38.4451	0.0172646	16.0593	6.72616	1988.67	1577.7	543.294	6745.59	272.793	12808.8	5.66646	454.98	325.702	95.4134	0.515148	0.104264	4.54287	54.3688	3.46227	3324.04	689672	295261	0.805841	272.37	109.336	9079.02	1
25	Rubavu	352	Nyundo	1820	Mukondo	66.4588	10.525	4.01867	15.1283	0.0215468	15.2443	6.75545	1964.7	1472.95	1280.3	8678.09	390.607	10147.3	5.64222	465.81	378.767	96.8857	0.770883	0.0809694	5.82696	63.7214	3.40488	3169.02	724207	603317	1.60187	486.279	690.989	7569.75	1
25	Rubavu	352	Nyundo	1821	Nyundo	77.0544	4.66513	2.81579	6.85235	0.0438278	16.6135	6.74541	1896.14	1109.53	741.6	10000.3	319.271	8500.56	5.5247	433.513	380.413	97.4721	0.815335	0.0766392	6.02667	88.0167	2.96538	4211.36	422236	327515	37.1566	2804.73	2292.07	6606.54	1
25	Rubavu	352	Nyundo	1822	Terimbere	52.139	4.4061	4.19592	16.2021	0.0732957	7.16908	8.06462	1723.28	512.683	357.736	11216.3	319.2	6294.35	5.9795	455.698	367.415	95.8715	0.567279	0.117384	5.4815	60.8427	3.68718	3752.1	169104	806262	35.5556	2549.4	1186.52	5019.3	1
25	Rubavu	353	Rubavu	1823	Buhaza	25.034	7.00205	4.67484	39.2709	0.0632853	2.35988	8.5048	1619	4034.48	4421.09	18945	2176.02	4555.87	5.29569	360.77	327.612	96.9065	0.320829	0.121932	4.87715	1.87048	1.78995	259.373	475449	517487	387.264	18942.5	14620.2	5229.28	1
25	Rubavu	353	Rubavu	1824	Burinda	59.5982	1.30603	3.49002	30.1457	0.0187382	6.19059	8.84478	1784.47	3705.89	4281.22	15777.6	952.6	7900.56	6.07117	454.496	343.777	96.4124	0.60743	0.125512	6.199	34.0235	3.10156	4228.05	333635	493430	1.63174	192.87	222.819	8390.48	1
25	Rubavu	353	Rubavu	1825	Byahi	10.7024	0.271636	6.43038	14.8566	0.196943	5.49615	8.17539	1591.59	2746.91	3372.11	18004.7	1242.81	3089.01	3.20304	205.824	181.106	98.509	0.108353	0.0540572	3.89298	61.9255	2.51742	1032.45	134845	98818.9	676.22	28026.7	22180.1	3688.49	1
25	Rubavu	353	Rubavu	1826	Gikombe	35.2856	3.16373	8.49787	21.0619	0.0760273	8.35301	7.93821	1662.09	2978.91	2984.71	16887.4	1634.02	4375.97	6.00613	421.428	358.611	96.6761	0.386143	0.132421	5.03053	70.2718	4.36149	2403.62	294968	514817	55.6237	3165.36	1967.39	5208.59	1
25	Rubavu	353	Rubavu	1827	Murambi	60.2898	10.1649	4.11956	19.2742	0.0212122	6.34759	8.05647	1682.23	3286	3050.99	15725	2028.64	5903.73	6.27192	457.63	349.027	96.5471	0.701299	0.0987199	5.39545	44.9556	4.30387	686.951	749576	456200	1.02421	194.153	504.448	6533.17	1
25	Rubavu	353	Rubavu	1828	Murara	58.8168	3.11093	1.55768	20.4712	0.0520297	7.44775	8.43578	1686.3	1715.64	1684.39	15557.6	1384.92	3663.23	6.06527	440.13	385.484	96.2185	0.614663	0.118127	6.51903	61.5148	4.67047	3594.06	188895	340577	1.19561	98.0855	301.106	4410.9	1
25	Rubavu	353	Rubavu	1829	Rukoko	41.7488	5.48857	6.54833	25.2453	0.0566523	2.90077	8.49788	1646.04	4568.72	4667.07	18818.7	2742.57	5443.2	5.9428	398.965	356.773	96.617	0.472094	0.143308	5.38159	7.31403	2.49708	433.911	729692	635651	192.555	8837.62	7063.5	6206.08	1
25	Rubavu	354	Rugerero	1830	Basa	61.0545	14.4591	1.13834	18.2731	0.0228091	5.7978	8.37948	1765.08	2506.83	2661.05	13984.7	583.466	7231.9	5.93817	465.259	371.956	97.5296	0.754002	0.108506	5.79233	29.7479	2.74515	2383.06	234426	434158	4.09912	412.284	208.844	7235.98	1
25	Rubavu	354	Rugerero	1831	Gisa	39.3864	5.30099	9.84325	16.3724	0.0834528	10.3846	7.68505	1647.48	500.189	471.047	14609.1	439.876	2656.8	5.13324	375.741	341.794	96.218	0.446734	0.128426	5.56955	76.3515	4.35005	3144.27	89672.6	422036	248.643	13845.7	11357.9	3044.67	1
25	Rubavu	354	Rugerero	1832	Kabilizi	66.26	3.7178	3.58563	12.977	0.0445925	13.0154	7.1295	1704.26	603.936	490.911	12841.6	222.386	3819.55	5.92087	460.269	365.512	96.5093	0.698823	0.101471	5.96336	74.8361	3.60329	3567.92	140449	524216	63.0772	5251.48	2456.7	3127.31	1
25	Rubavu	354	Rugerero	1833	Muhira	44.7597	5.6415	3.15743	30.2579	0.0605325	5.36814	8.2079	1807.75	810.087	914.184	12027.5	576.363	7509	5.82521	439.991	341.209	95.7707	0.506802	0.116319	5.11406	25.3069	2.66332	1203.46	267975	532988	51.6723	3422.53	1967.13	6799.43	1
25	Rubavu	354	Rugerero	1834	Rugerero	48.6688	5.70273	9.38271	14.741	0.0670497	4.22708	8.22741	1674.8	1200.39	1003.21	13518.9	984.681	5120.58	5.75769	428.391	344.845	96.1482	0.54453	0.12898	5.49422	19.7528	2.59832	504.342	217006	439614	98.878	5946.93	3550.4	5019.64	1
25	Rubavu	354	Rugerero	1835	Rushubi	60.1344	6.72149	7.63945	15.4774	0.030595	16.8236	6.52792	1688.51	1712.77	1312.17	12330	124.122	3518.57	5.89052	440.722	375.065	96.3207	0.670566	0.10134	4.74735	43.0582	2.63259	6513.1	233589	370654	56.0676	4426.58	2745.2	1840.68	1
25	Rubavu	354	Rugerero	1836	Rwaza	41.4843	2.08904	12.1585	12.2776	0.0871466	14.7856	7.10263	1623.71	812.225	423.385	14449	385.084	1690.49	5.59322	388.05	327.322	95.9972	0.439696	0.119009	5.12068	60.4334	3.52201	2320.85	199804	172666	96.61	6234.01	5760.39	1670.47	1
27	Rutsiro	374	Boneza	1932	Bushaka	31.3609	22.7923	29.4415	11.8968	0.0176627	13.1226	6.72226	1538.39	8360.1	6677.23	13063.4	617.321	15963.5	4.15789	297.234	278.375	96.0448	0.533869	0.119957	5.01804	41.1516	2.48208	4045.85	3.18169e+07	2.29201e+07	439.888	23816.8	20597.7	529.175	0
27	Rutsiro	374	Boneza	1933	Kabihogo	47.6761	23.5238	18.2211	8.74154	0.0138186	17.4566	6.527	1631.69	4126.64	2535.57	7934.66	266.934	13753.8	5.19107	397.733	320.012	96.3824	0.710353	0.0906313	5.04652	56.1914	2.54173	13891.5	953103	993641	104.36	6878.58	4065.54	1477.36	0
27	Rutsiro	374	Boneza	1934	Nkira	45.0145	20.1888	24.0476	9.38374	0.01123	18.9483	6.3821	1724.43	2966.27	1633.26	9416.35	316.805	10932.2	5.24715	403.25	344.659	96.3707	0.649643	0.110507	5.39447	61.6636	2.16794	12246.4	634182	1.08161e+06	16.8785	1165.19	1029.79	2155.01	0
27	Rutsiro	374	Boneza	1935	Remera	15.0786	27.6	45.093	8.74673	0.010029	13.6141	6.74719	1565.07	5044.46	2416.94	12023.4	765.821	10819.4	4.76184	353.892	313.597	95.6073	0.425302	0.101341	4.05327	36.1526	1.814	3822.61	431568	1.03397e+06	242.486	14010.6	10685	651.93	0
27	Rutsiro	375	Gihango	1936	Bugina	17.4305	22.8912	33.522	23.5441	0.0145774	16.8209	6.5341	1674.61	2519.28	603.382	13045.9	603.382	3153.29	5.3934	343.577	325.051	95.7418	0.402961	0.103188	4.54339	56.4227	2.24413	10573.2	509905	474541	1.75607	210.924	242.148	1958.85	0
27	Rutsiro	375	Gihango	1937	Congo-nil	26.5052	5.57217	32.0625	28.5485	0.0250371	17.9969	6.5182	1997.94	962.995	1940.76	11448.1	970.325	1186.41	5.00897	407.321	329.853	96.525	0.319165	0.104495	5.07322	55.7956	1.84928	23312.8	450030	342799	1.92155	821.692	354.175	4272.18	0
27	Rutsiro	375	Gihango	1938	Mataba	15.8826	4.95541	42.296	35.6889	0.0133911	17.0742	6.6985	2327.57	4049.47	1752.47	9345.89	373.29	5181.92	4.83121	462.918	358.453	97.5516	0.208845	0.0858657	5.45221	54.7251	2.54377	34005.8	1.54912e+06	1.00887e+06	0.742024	1093.11	402.865	9205.02	0
27	Rutsiro	375	Gihango	1939	Murambi	33.7947	7.94147	36.9332	18.8268	0.013837	20.561	6.3964	1752.33	1643.01	948.264	12790.2	358.671	2581.74	5.25335	368.024	324.29	96.2324	0.419925	0.120698	4.96335	64.7107	2.2882	28165.8	941816	432263	4.91239	1114.94	327.878	3850.79	0
27	Rutsiro	375	Gihango	1940	Ruhingo	11.0799	41.4182	24.1674	17.1512	0.0166969	11.9062	6.91203	1513.76	4480.72	623.966	14875.9	600.406	5250.96	4.47866	309.27	278.705	95.4937	0.516425	0.105858	5.44064	55.115	3.00279	2210.43	899366	1.11952e+06	367.238	18700.9	14347.6	439.476	0
27	Rutsiro	375	Gihango	1941	Shyembe	29.6629	8.16996	24.941	35.211	0.0175113	18.5102	6.52154	1963.8	1882.79	992.35	9832.85	241.884	5030.67	5.07466	414.002	337.509	96.1475	0.377468	0.111016	4.88911	51.8575	2.62177	43268.4	1.22155e+06	341855	5.73295	795.274	211.69	7008.93	0
27	Rutsiro	375	Gihango	1942	Teba	25.8045	7.18636	29.7945	34.9576	0.0160308	18.1547	6.68817	2024.94	1358.62	2218.1	10708.1	636.236	2933.01	4.93104	420.108	353.029	96.71	0.331426	0.113432	5.12746	57.2298	2.97477	57324.5	880086	300384	5.46743	931.443	444.672	6457.17	0
27	Rutsiro	376	Kigeyo	1943	Buhindure	53.5121	10.3351	11.2518	21.5257	0.0267511	16.4494	6.61903	1720.65	3193.96	930.103	5508.02	429.104	14416.5	4.94233	398.042	286.646	95.81	0.634732	0.0972233	4.68945	56.1485	2.47915	20452.6	775372	503591	207.957	14241.3	7126.58	1438.4	0
27	Rutsiro	376	Kigeyo	1944	Nkora	44.9735	14.2783	15.8508	21.9094	0.0260407	18.2172	6.54349	1669.57	4494.52	616.731	5695.3	405.871	16111.3	4.92006	414.509	274.826	95.6677	0.591505	0.101861	4.62678	54.2852	2.25182	13721.9	370321	539709	192.531	16810.8	7300.19	933.758	0
27	Rutsiro	376	Kigeyo	1945	Nyagahinika	56.6119	6.0122	20.3319	15.0262	0.0100502	16.0468	6.50484	2033.15	687.668	1168.65	1796.76	269.409	15360.4	5.15729	456.895	342.939	96.5892	0.626901	0.122469	5.74558	48.2494	2.36782	12853.5	266682	1.3419e+06	2.86377	887.168	336.009	5112.98	0
27	Rutsiro	376	Kigeyo	1946	Rukaragata	61.2798	3.83129	15.5173	17.726	0.00954463	15.9227	6.57121	2035.08	1442.57	1696.34	1947.69	254.891	15723	5.08024	443.635	336.075	96.9475	0.650579	0.128036	5.87983	54.8473	2.48424	18934.8	928638	529150	3.68315	748.869	334.003	4905.3	0
27	Rutsiro	377	Kivumu	1947	Bunyoni	61.7025	1.29844	2.32504	29.9215	0.0257165	17.3656	6.4882	1803.1	1174.09	932.584	7222.49	306.442	8504.13	5.88076	426.327	336.218	95.819	0.630189	0.100615	5.72375	44.1383	2.35569	3256.85	315204	265501	2.44814	760.03	53.1951	2703.62	1
27	Rutsiro	377	Kivumu	1948	Bunyunju	39.8076	7.49068	6.85056	38.6505	0.028551	13.4529	6.78733	1953.86	729.097	916.133	3911.31	278.802	12112	5.35736	429.072	341.426	95.6901	0.474401	0.111146	4.22399	32.2911	2.84671	2323.37	250261	579159	2.75755	430.472	267.465	3698.83	0
27	Rutsiro	377	Kivumu	1949	Kabere	32.845	4.94125	8.13814	50.2674	0.0195382	16.3832	6.86991	1694.41	806.043	554.181	6247.23	161.503	10320.8	5.7625	421.367	325.682	95.5544	0.377162	0.0919766	4.60593	44.8965	2.82967	13348.3	269479	427561	26.9964	2068.75	1273.23	1417.89	0
27	Rutsiro	377	Kivumu	1950	Kabujenje	36.0436	0.238007	1.8657	50.7821	0.042222	13.8847	6.74706	1879.43	1039.27	677.655	5571.45	309.546	10150.3	5.66882	429.543	349.025	96.0295	0.362596	0.104501	5.04843	32.9991	2.20084	2283.92	274136	418259	1.78063	705.95	110.249	3314.96	1
27	Rutsiro	377	Kivumu	1951	Karambi	46.8917	9.90079	10.475	26.1074	0.0295107	15.5412	6.45905	1538.63	3203.44	1259.98	7880.06	466.664	11062.8	4.46495	328.226	261.791	95.5418	0.560881	0.102941	4.4479	49.87	1.70381	2732.65	462561	1.32334e+06	447.043	24955.2	15426	344.557	0
27	Rutsiro	377	Kivumu	1952	Nganzo	48.2604	6.72355	10.0649	30.5659	0.0236935	15.9934	6.61008	1732.68	1849.06	789.31	5635.32	268.355	12314.3	5.4963	426.593	330.626	95.5468	0.550339	0.102602	4.39068	41.963	2.1989	13076.8	567430	427847	2.95544	493.816	279.196	1754.38	0
27	Rutsiro	378	Lac Kivu	1953	Lac Kivu	0.0784341	1.30294e-05	0.0646309	0.000627342	2.00239e-06	1.07252	10.32	1462.22	13496.9	10033.6	18649	5993.9	16990.6	0.0325068	2.21965	1.98121	99.9587	0.00155561	0.000444551	0.161261	0.646482	0.135285	0.732418	2.62788e+07	2.81455e+07	12.5751	595.972	467.104	0	0
27	Rutsiro	379	Manihira	1954	Haniro	27.3893	5.96242	15.5672	49.0218	0.0136128	21.4479	6.23774	2287.25	5864.54	2111.88	5018.55	906.321	6238.62	4.86074	470.708	357.273	96.6425	0.331883	0.114638	5.18166	64.6878	2.17793	16707	539066	526747	0.678316	1458.29	320.537	10504.9	0
27	Rutsiro	379	Manihira	1955	Muyira	25.9936	3.91671	17.9421	49.5064	0.0153251	18.5152	6.30473	2510.7	7506.05	894.036	7462.64	385.35	8128.36	4.81926	505.306	375.258	96.6928	0.299778	0.103863	5.15257	49.8894	2.18002	9020.81	889510	870691	0.572502	229.193	192.556	12502.9	0
27	Rutsiro	379	Manihira	1956	Tangabo	30.5397	12.1414	20.0131	36.0834	0.0114601	17.0662	6.50941	2302.73	3775.6	3634.84	7393.46	924.378	4098.96	4.78532	474.87	361.18	97.3556	0.427131	0.160209	5.53751	50.7353	2.15461	16943.2	1.03003e+06	943197	0.796202	1499.29	504.171	8560.64	0
27	Rutsiro	380	Mukura	1957	Kabuga	17.5206	28.7953	19.2301	30.2385	0.0206054	13.4283	6.65943	1647.15	1398.01	1044.76	7880.06	241.033	2291.28	5.59891	322.553	322.138	95.0319	0.461591	0.0867587	3.93731	42.2769	2.29996	2135.68	397038	208912	1.25582	176.518	91.7561	3984.06	0
27	Rutsiro	380	Mukura	1958	Kagano	35.2522	2.48894	13.306	47.3742	0.010354	18.832	6.40348	2294.96	2552.65	3483.16	1863.99	295.898	8439.26	4.89181	465.783	347.134	97.1413	0.379488	0.141119	5.3022	63.1024	2.21485	9719.55	1.80293e+06	1.49063e+06	0.987961	868.584	119.933	11850.9	0
27	Rutsiro	380	Mukura	1959	Kageyo	33.3552	3.61514	23.4843	38.2941	0.00710172	17.5243	6.49165	2385.56	7423.17	2783.33	693.199	562.551	10633.7	4.76229	475.223	339.007	97.9396	0.370204	0.166205	4.98664	62.6782	2.26207	19355.2	2.22157e+06	1.85314e+06	0.958508	1250.77	252.56	13195.1	0
27	Rutsiro	380	Mukura	1960	Kagusa	38.97	10.2436	14.8601	34.6924	0.00902736	21.0154	6.31597	2050.16	2703.82	2415.58	4068.33	370.807	4926.68	4.92616	403.748	328.783	96.3731	0.490133	0.131415	5.06357	62.4247	1.98135	28314.7	1.38873e+06	2.28237e+06	7.65008	2479.14	198.88	7849.88	0
27	Rutsiro	380	Mukura	1961	Karambo	31.0513	9.19752	18.0555	40.629	0.00852282	21.7065	6.36535	2016.93	4791.27	1026.75	4098.27	396.91	6293.14	5.0505	395.814	330.422	96.4067	0.40313	0.123495	5.01725	67.8753	2.10918	38055	2.11554e+06	3.6006e+06	4.67282	1410.88	111.817	8324.93	0
27	Rutsiro	380	Mukura	1962	Mwendo	45.7178	4.26094	13.2027	35.2706	0.008	19.2054	6.41128	2236.77	3831.74	4074.81	1519.96	642.373	13054.4	4.87736	448.923	338.489	97.5071	0.499917	0.169846	5.81465	67.9797	2.14144	29842	4.30316e+06	2.44224e+06	1.22287	1774.42	208.016	16390.3	0
27	Rutsiro	381	Murunda	1963	Kirwa	26.6444	1.83611	30.2599	39.9127	0.00854799	18.4611	6.31432	2556.49	8047.96	887.954	4501.74	390.768	12322.9	4.86734	523.085	356.244	97.7066	0.285345	0.128027	4.97504	60.436	2.14429	9369.08	1.54413e+06	2.90659e+06	1.0392	796.57	683.633	14124.9	0
27	Rutsiro	381	Murunda	1964	Mburamazi	36.6248	15.0947	12.6002	31.4786	0.0311948	18.8111	6.5214	1772.8	2401.19	362.899	7499.2	362.899	7305.24	5.35089	391.966	322.582	95.3818	0.513396	0.1041	4.25389	53.3075	2.47865	4297.33	566645	508916	0.387319	121.84	141.578	6640.9	0
27	Rutsiro	381	Murunda	1965	Rugeyo	29.8054	3.84597	24.0896	41.3471	0.0116346	19.8967	6.59873	2213.69	5285.35	824.354	6152.16	823.744	9102.39	5.07704	423.956	348.226	97.3508	0.33581	0.137449	5.69356	57.1997	2.56267	34995.2	662905	765366	2.30095	378.787	354.213	10013.3	0
27	Rutsiro	381	Murunda	1966	Twabugezi	21.9983	3.81297	28.4413	44.9558	0.0133921	19.2314	6.67972	2245.3	4442.54	613.729	8089.41	572.955	7194.03	4.98145	451.843	347.285	96.8965	0.257044	0.0905057	5.52268	49.1713	2.43158	48060	1.08339e+06	297511	1.79545	1228.57	392.857	9288.12	0
27	Rutsiro	382	Musasa	1967	Gabiro	18.8689	33.1915	28.8825	15.5862	0.0145397	17.2014	6.48808	1571.75	4962.45	968.397	15395.3	968.218	5276.5	4.26409	296.476	276.339	95.6162	0.516381	0.108094	4.19451	56.1566	2.34999	5506.26	1.149e+06	1.08766e+06	398.179	19707.9	16975.9	908.482	0
27	Rutsiro	382	Musasa	1968	Gisiza	54.1522	9.44885	12.1012	21.0505	0.0177439	17.788	6.53764	1757.59	1052.57	1083.34	9654.7	338.235	6294.51	5.25253	381.866	330.254	96.3712	0.636215	0.115204	5.33406	53.2376	2.54366	8130.3	551224	2.3237e+06	0.674364	447.557	453.935	3699.67	0
27	Rutsiro	382	Musasa	1969	Murambi	47.7386	21.7137	17.1562	11.8363	0.0159734	18.6629	6.41187	1750.95	2027.55	1278.79	9717.14	388.991	8433.02	5.20346	393.519	334.225	96.3535	0.694613	0.0939634	5.36741	57.8203	1.85949	16227.6	1.18215e+06	1.10753e+06	25.998	1839.89	1589.93	1728.89	0
27	Rutsiro	382	Musasa	1970	Nyarubuye	35.5528	23.8689	25.3639	13.3595	0.0142674	16.3878	6.57814	1617.96	4158.68	669.032	13088	498.952	5897.46	5.08247	379.047	323.144	96.1235	0.58904	0.116787	4.67289	48.8713	1.91521	7075.07	827107	966167	94.8648	6059.98	4586.21	1308.3	0
27	Rutsiro	383	Mushonyi	1971	Biruyi	52.8362	6.49636	10.7942	28.5989	0.0176798	16.32	6.48916	1830.82	2963.22	746.044	4324.43	260.789	14563.4	5.33869	432.752	317.439	95.7617	0.593667	0.103654	4.46355	49.5639	2.53157	5545.94	546971	1.0106e+06	2.2122	834.816	366.378	3022.47	0
27	Rutsiro	383	Mushonyi	1972	Kaguriro	43.9322	24.6006	11.9065	16.2035	0.0245635	16.5716	6.53654	1641.12	5116.56	1039.85	6827.03	384.361	15507	5.052	390.404	290.162	95.9503	0.679125	0.0901606	5.41468	49.5306	2.49148	10461.8	806553	799991	197.738	13403.7	7215.78	1045.24	0
27	Rutsiro	383	Mushonyi	1973	Magaba	46.6585	8.64675	18.6132	24.6177	0.0180399	17.6606	6.51696	1868.09	1819.97	1126.13	6276	439.255	12226.3	5.3021	431.795	322.042	95.9779	0.554074	0.116099	5.56564	55.7634	2.6118	13188	1.09291e+06	1.17678e+06	1.35816	944.05	152.097	3753.58	0
27	Rutsiro	383	Mushonyi	1974	Rurara	55.8132	4.02894	9.19864	28.901	0.0162012	15.1809	6.55624	2013.81	704.459	1417.07	3392.84	258.445	12580.5	5.08985	435.216	342.52	96.5583	0.596447	0.128645	5.12711	48.5073	2.38481	10904	351227	1.19172e+06	2.31623	883.525	299.681	5864.48	0
27	Rutsiro	384	Mushubati	1975	Bumba	29.703	13.4559	32.5995	21.0462	0.0171611	18.1619	6.52936	1984.71	947.047	2275.74	10277.9	1660.26	2291.13	5.01485	395.279	336.734	96.0428	0.435143	0.117325	4.68559	59.2711	2.09826	47691.1	339740	627696	4.58822	2071.92	414.044	4712.51	0
27	Rutsiro	384	Mushubati	1976	Cyarusera	30.3009	26.9186	17.3684	21.0835	0.0188935	16.4752	6.55088	1700.22	1223.74	808.128	8768.32	461.606	4118.5	5.42997	351.286	322.748	95.5936	0.572259	0.102976	4.46677	59.2819	2.11331	9544.4	794637	378651	5.27927	750.831	244.358	3651.86	0
27	Rutsiro	384	Mushubati	1977	Gitwa	30.125	10.4284	14.3857	43.789	0.0124354	20.5403	6.38783	2043.41	4724.12	1435.63	5792.45	555.266	5792.5	4.91068	419.466	333.466	96.3642	0.404679	0.12439	5.19628	67.379	2.11356	23866.5	3.70172e+06	2.90358e+06	4.09371	950.983	334.923	8111.07	0
27	Rutsiro	384	Mushubati	1978	Mageragere	20.6729	29.5373	27.2704	17.3893	0.0178453	17.1789	6.5548	1693.34	1098.93	912.933	10153.2	694.387	4308.79	5.41152	350.217	334.556	95.5098	0.501371	0.105001	4.31889	64.4834	2.50601	16546	390532	253083	7.07018	904.604	169.59	3113.87	0
27	Rutsiro	384	Mushubati	1979	Sure	17.361	38.9187	28.4464	12.302	0.0160328	15.0517	6.56943	1567.11	3194.67	920.91	13207.6	920.91	5332.49	4.76303	292.239	298.326	95.5344	0.559353	0.102339	4.18107	54.8816	2.42575	4560.17	2.60966e+06	617279	330.439	12561.6	13053.1	947.551	0
27	Rutsiro	385	Nyabirasi	1980	Busuku	18.4338	0.728074	67.2786	13.1592	0.00425264	19.9428	6.44188	2406.53	1163.17	1286.81	5551.44	395.789	17586.1	5.25364	526.207	326.382	98.3264	0.192805	0.101786	5.14669	62.2484	2.30534	37671.6	593817	3.12503e+06	3.91397	2595.27	303.845	13575.6	1
27	Rutsiro	385	Nyabirasi	1981	Cyivugiza	56.7358	7.87062	7.62623	26.1849	0.0160734	16.9646	6.51784	2058.36	2553.96	869.622	3374.75	389.514	12415.5	5.37721	444.972	332.807	96.0501	0.646753	0.103757	5.01455	57.2304	2.48842	11200.3	311307	786553	4.57398	541.837	457.444	5322.55	0
27	Rutsiro	385	Nyabirasi	1982	Mubuga	65.5594	7.05361	12.5864	14.3242	0.00422742	16.9148	6.41963	2208.68	3004.75	1022.54	679.406	292.146	16428.5	5.29348	494.465	349.086	97.7181	0.725446	0.124346	5.87229	55.8814	2.49864	13586.4	1.32207e+06	1.79645e+06	2.22958	634.403	619.714	8843.2	0
27	Rutsiro	385	Nyabirasi	1983	Ngoma	31.3514	1.52238	49.0994	17.3119	0.00601583	17.5761	6.50707	2330.03	2951.24	1172.2	2854.77	338.176	17531.5	5.28119	500.852	330.222	98.0406	0.32826	0.156584	5.45612	52.9264	2.63258	31267.9	1.59555e+06	5.07704e+06	5.74358	1202.31	302.458	11571.5	0
27	Rutsiro	385	Nyabirasi	1984	Terimbere	46.0904	5.20725	6.11394	39.4321	0.0242166	15.1126	6.68095	2043.85	3327.3	1356.72	5122.13	368.533	11288.2	5.49317	442.305	337.77	95.9822	0.512661	0.121805	5.04134	45.1267	2.31171	19199.3	482075	2.18105e+06	2.71895	405.48	190.275	5842.02	0
27	Rutsiro	386	Ruhango	1985	Gatare	49.1594	8.95085	11.2501	29.7452	0.0126576	21.0524	6.41851	1962.3	2338.67	428.586	4405.55	332.893	10418.5	5.13053	446.934	341.745	96.3061	0.580779	0.123736	5.19419	61.1679	2.5148	16715.9	339516	1.64366e+06	1.1635	1060.85	258.303	8138.82	0
27	Rutsiro	386	Ruhango	1986	Gihira	27.6389	2.66687	40.1409	28.8023	0.00603494	17.8599	6.39552	2440.44	5884.42	952.955	875.652	385.208	15359.1	5.07897	513.207	357.002	98.3194	0.303493	0.155385	4.1859	58.5202	2.59533	5433.3	1.07816e+06	1.62861e+06	1.29224	835.365	332.489	13235.7	0
27	Rutsiro	386	Ruhango	1987	Kavumu	53.2961	7.13704	6.0171	28.0836	0.0247396	18.7103	6.53566	1981.69	1053.87	725.471	3915.78	373.321	11030.5	5.12921	444.948	344.098	96.2612	0.605981	0.119349	5.972	50.6901	2.27686	13293.3	272088	1.24262e+06	0.971287	858.305	255.785	7186.07	0
27	Rutsiro	386	Ruhango	1988	Nyakarera	45.9015	8.69795	9.62137	30.2474	0.0288217	17.7281	6.41062	1901.75	1137.43	1461.85	6433.97	522	9018.84	5.29893	406.468	319.215	95.8881	0.547138	0.114838	5.00834	48.1963	2.16194	8900.05	310753	550209	0.829516	141.886	384.989	5208.5	0
27	Rutsiro	386	Ruhango	1989	Rugasa	45.833	3.13096	9.32126	40.4722	0.0135253	16.9555	6.5401	2175.9	3923.49	700.67	4192.96	343.93	11199.3	5.04338	447.088	347.076	96.8745	0.49177	0.145961	4.99291	48.2018	2.5423	16042.2	479041	1.20507e+06	0.815578	529.065	540.199	10142.7	0
27	Rutsiro	386	Ruhango	1990	Rundoyi	47.913	1.15257	24.8113	25.391	0.0078412	16.0788	6.44184	2292.27	2543.96	670.129	1084.99	330.127	14463.5	5.16366	508.134	344.654	97.6002	0.491224	0.168759	4.59712	48.0613	2.04166	11772.3	1.15394e+06	1.14936e+06	1.77688	653.898	235.424	9628.48	0
27	Rutsiro	387	Rusebeya	1991	Kabona	19.3805	3.32717	17.3767	57.4987	0.0133814	19.839	6.2524	2375.7	8573.15	1388.46	3717.15	1086.63	8882.64	4.77127	483.038	363.453	97.1455	0.226554	0.0835921	5.32996	51.6822	2.00631	8246.07	756874	768981	0.541701	754.157	188.94	13325.2	0
27	Rutsiro	387	Rusebeya	1992	Mberi	19.2021	4.26988	23.5444	50.4923	0.0117999	20.044	6.24597	2338.86	10903.4	1507.54	2981.65	509.597	11373.7	4.83835	463.471	355.776	97.1763	0.23551	0.0888275	5.69039	55.7434	2.09532	7862.14	969118	1.32896e+06	1.27174	468.637	254.917	15699.4	0
27	Rutsiro	387	Rusebeya	1993	Remera	21.2084	3.59739	24.156	47.2452	0.0142034	20.1537	6.26072	2493.27	10337.3	902.028	7201.09	278.666	10991.9	4.72035	515.719	345.245	96.8271	0.247725	0.0847193	5.59136	59.2133	2.14885	9539.85	615280	728515	0.521632	534.986	413.416	15317.5	0
27	Rutsiro	387	Rusebeya	1994	Ruronde	35.7097	3.99555	31.81	27.4089	0.00531356	21.2669	6.30145	2334.86	9905.6	1762.52	1292.5	304.153	13685.5	4.74121	441.969	355.398	97.5065	0.397968	0.161566	5.80816	77.6026	2.05008	17131.5	870403	947540	2.19587	698.351	187.325	16841.1	0
